# Supplementary material for: Intercellular communication is a heritable dimension of human tissue architecture
Source: bioRxiv. 2026 Jun 4:2026.03.29.715138. Originally published 2026 Mar 31. Preprint. [Version 2] doi: 10.64898/2026.03.29.715138 (PMC13060366; doi:10.64898/2026.03.29.715138)
Supplement: Supplement 1 [file media-1.xlsx]

## Sheet: ST1 Landscape
Tissue	Trait	Node z	Node P	Edge z	Edge P	Edge significant (P<0.05, one-sided)
Brain DLPFC	Bipolar	10.391	1.36277e-25	2.376	0.0087518	TRUE
Brain DLPFC	BMI	5.35	4.40863e-08	2.101	0.0178233	TRUE
Brain DLPFC	SCZ	11.595	2.18558e-31	2.071	0.0191769	TRUE
Brain DLPFC	Depression	2.446	0.00721681	1.265	0.102994	FALSE
Brain DLPFC	TG	1.467	0.0711462	0.886	0.187909	FALSE
Brain DLPFC	ADHD	6.166	3.50666e-10	0.788	0.215315	FALSE
Brain DLPFC	Heart rate	5.818	2.97777e-09	0.483	0.314709	FALSE
Brain DLPFC	AD	0.805	0.210316	0.408	0.341748	FALSE
Brain DLPFC	SBP	3.677	0.000117926	0.309	0.378591	FALSE
Brain DLPFC	DBP	3.908	4.64539e-05	-0.159	0.56329	FALSE
Brain DLPFC	T2D	1.523	0.0638995	-0.344	0.634664	FALSE
Brain DLPFC	Height	-0.179	0.571077	-0.637	0.737891	FALSE
Brain DLPFC	CAD	2.226	0.0130036	-1.036	0.849794	FALSE
Brain DLPFC	AF	0.929	0.176347	-1.707	0.956048	FALSE
Brain DLPFC	UC	-1.244	0.893272	-1.991	0.976748	FALSE
Brain DLPFC	LDL	-1.539	0.938142	-3.058	0.998887	FALSE
Brain DLPFC	Crohn's	0.528	0.298872	-5.174	1	FALSE
Gut	UC	8	6.22321e-16	2.331	0.00986682	TRUE
Gut	LDL	4.015	2.97221e-05	1.769	0.0384514	TRUE
Gut	TG	4.647	1.68112e-06	1.6	0.0548201	FALSE
Gut	CAD	6.149	3.90801e-10	1.569	0.0583103	FALSE
Gut	AD	5.968	1.20403e-09	1.558	0.0596208	FALSE
Gut	DBP	8.467	1.25842e-17	1.454	0.072965	FALSE
Gut	SBP	3.657	0.000127351	1.412	0.0789361	FALSE
Gut	Heart rate	6.713	9.53577e-12	1.409	0.0794247	FALSE
Gut	Height	2.823	0.00237518	1.12	0.131376	FALSE
Gut	T2D	2.781	0.00271047	1.039	0.149494	FALSE
Gut	AF	4.112	1.95964e-05	0.835	0.201972	FALSE
Gut	Depression	-1.049	0.85288	0.673	0.250377	FALSE
Gut	Bipolar	3.124	0.000892967	-0.223	0.588083	FALSE
Gut	ADHD	1.169	0.121118	-0.328	0.628414	FALSE
Gut	Crohn's	7.07	7.74977e-13	-0.411	0.659574	FALSE
Gut	BMI	2.852	0.0021721	-0.715	0.76264	FALSE
Gut	SCZ	3.96	3.73973e-05	-2.89	0.998076	FALSE
Heart	SBP	3.211	0.000661984	3.299	0.000485956	TRUE
Heart	AD	3.014	0.00128887	2.345	0.00951918	TRUE
Heart	CAD	5.871	2.16137e-09	2.086	0.0185113	TRUE
Heart	DBP	9.221	1.47569e-20	2.037	0.0208023	TRUE
Heart	TG	5.137	1.39638e-07	1.547	0.0608915	FALSE
Heart	T2D	1.385	0.0830421	1.373	0.084868	FALSE
Heart	Bipolar	4.114	1.94151e-05	1.33	0.0917465	FALSE
Heart	LDL	2.771	0.00279622	1.305	0.0960022	FALSE
Heart	Heart rate	9.102	4.44858e-20	1.296	0.0975296	FALSE
Heart	BMI	3.96	3.75213e-05	0.682	0.247709	FALSE
Heart	AF	6.99	1.37298e-12	0.578	0.281717	FALSE
Heart	SCZ	6.869	3.23844e-12	0.552	0.290307	FALSE
Heart	UC	2.674	0.00374328	0.468	0.319734	FALSE
Heart	Height	1.46	0.0721589	0.048	0.480699	FALSE
Heart	Depression	0.58	0.281111	-0.321	0.625725	FALSE
Heart	Crohn's	4.705	1.2666e-06	-0.768	0.778629	FALSE
Heart	ADHD	1.974	0.024205	-1.227	0.89017	FALSE
Hippocampus	BMI	7.273	1.7615e-13	2.331	0.00988763	TRUE
Hippocampus	Bipolar	8.303	5.0927e-17	1.784	0.0372469	TRUE
Hippocampus	SCZ	13.794	1.38679e-43	1.473	0.0703956	FALSE
Hippocampus	Heart rate	5.08	1.89158e-07	1.026	0.152503	FALSE
Hippocampus	Depression	3.913	4.56262e-05	0.935	0.174925	FALSE
Hippocampus	TG	1.436	0.0754809	0.487	0.312977	FALSE
Hippocampus	AD	0.301	0.381643	0.313	0.377237	FALSE
Hippocampus	Height	-0.652	0.742839	-0.215	0.584998	FALSE
Hippocampus	DBP	3.508	0.000225802	-0.465	0.679126	FALSE
Hippocampus	SBP	3.65	0.00013114	-0.478	0.683652	FALSE
Hippocampus	T2D	0.89	0.18676	-0.793	0.786115	FALSE
Hippocampus	LDL	-1.649	0.950381	-0.854	0.803378	FALSE
Hippocampus	CAD	1.851	0.0321078	-1.717	0.957042	FALSE
Hippocampus	AF	0.918	0.179215	-1.794	0.963597	FALSE
Hippocampus	ADHD	7.299	1.45302e-13	-1.889	0.970562	FALSE
Hippocampus	UC	-1.502	0.933419	-2.684	0.996358	FALSE
Hippocampus	Crohn's	-0.043	0.517322	-3.416	0.999682	FALSE
Liver	TG	4.88	5.29453e-07	2.079	0.0188096	TRUE
Liver	LDL	5.177	1.12484e-07	2.042	0.0205644	TRUE
Liver	SBP	3.421	0.000312464	1.975	0.0241511	TRUE
Liver	CAD	7.639	1.09142e-14	1.965	0.0247271	TRUE
Liver	DBP	8.885	3.204e-19	1.807	0.0353921	TRUE
Liver	AD	4.203	1.31559e-05	1.34	0.0901501	FALSE
Liver	UC	6.423	6.6594e-11	1.293	0.0980205	FALSE
Liver	Heart rate	6.158	3.69468e-10	1.107	0.134137	FALSE
Liver	T2D	2.228	0.0129318	0.342	0.366258	FALSE
Liver	AF	5.008	2.75619e-07	0.194	0.423004	FALSE
Liver	Crohn's	7.052	8.81792e-13	0.025	0.490044	FALSE
Liver	BMI	3.211	0.000661666	-0.28	0.610343	FALSE
Liver	Depression	0.527	0.299263	-1.606	0.945908	FALSE
Liver	Height	2.304	0.0106109	-1.616	0.946985	FALSE
Liver	Bipolar	3.686	0.000113684	-1.986	0.976466	FALSE
Liver	ADHD	2.82	0.00239932	-3.259	0.999441	FALSE
Liver	SCZ	3.71	0.000103466	-3.274	0.999469	FALSE

## Sheet: ST2 Heart
Trait	LR pair	z-score	Empirical P	Empirical P (Bonferroni)	Empirical FDR	Bonferroni significant (P<0.05)	FDR significant (q<0.10)
AD	F8-LRP1	17.3155	1.99996e-05	0.00733985	0.00366993	TRUE	TRUE
AD	HLA-A-ERBB2	1.74106	1.99996e-05	0.00733985	0.00366993	TRUE	TRUE
AD	APP-LRP1	36.5306	0.000279994	0.102758	0.0342526	FALSE	TRUE
AD	ADAM23-ITGA5	7.65667	0.00863983	1	0.775791	FALSE	FALSE
AD	THBS2-CD36	12.7707	0.0138197	1	0.775791	FALSE	FALSE
AD	S100A9-CD36	1.10201	0.0138997	1	0.775791	FALSE	FALSE
AD	APP-LRP10	1.06749	0.0165997	1	0.775791	FALSE	FALSE
AD	GNAI2-EGFR	0.814993	0.0253995	1	0.775791	FALSE	FALSE
AD	APP-NCSTN	0.92065	0.0267595	1	0.775791	FALSE	FALSE
AD	S100A8-CD36	2.2161	0.0274595	1	0.775791	FALSE	FALSE
AD	NCAM1-FGFR1	1.98498	0.0301394	1	0.775791	FALSE	FALSE
AD	GNAI2-S1PR3	0.967735	0.0302594	1	0.775791	FALSE	FALSE
AD	SERPINE2-LRP1	1.28341	0.0313194	1	0.775791	FALSE	FALSE
AD	FGF7-FGFR1	5.14227	0.0317194	1	0.775791	FALSE	FALSE
AD	S100A4-EGFR	0.496109	0.0342593	1	0.775791	FALSE	FALSE
AD	ADM-RAMP2	0.086125	0.0379592	1	0.775791	FALSE	FALSE
AD	CALM3-EGFR	1.96204	0.0389992	1	0.775791	FALSE	FALSE
AD	PLTP-ABCA1	0.634965	0.0413392	1	0.775791	FALSE	FALSE
AD	THBS2-CD47	2.49295	0.048039	1	0.775791	FALSE	FALSE
AD	APP-CD74	0.707452	0.048299	1	0.775791	FALSE	FALSE
AD	GRN-EGFR	0.449877	0.048459	1	0.775791	FALSE	FALSE
AD	SPARC-FGFR1	3.65126	0.048539	1	0.775791	FALSE	FALSE
AD	COL4A1-CD47	2.32306	0.048619	1	0.775791	FALSE	FALSE
AD	CALM1-INSR	2.04919	0.051819	1	0.777144	FALSE	FALSE
AD	GPI-AMFR	2.25373	0.0529389	1	0.777144	FALSE	FALSE
AD	ADAM10-AXL	1.45339	0.0642387	1	0.877792	FALSE	FALSE
AD	ARF6-SMAP1	1.93084	0.0645787	1	0.877792	FALSE	FALSE
AD	GNAI2-ADCY9	0.292262	0.0696786	1	0.913287	FALSE	FALSE
AD	ADAM10-TSPAN14	1.81714	0.0758985	1	0.960508	FALSE	FALSE
AD	CALM3-INSR	1.13506	0.0795584	1	0.963126	FALSE	FALSE
AD	APP-NOTCH2	0.855554	0.0831183	1	0.963126	FALSE	FALSE
AD	S100A4-ERBB2	2.05429	0.0839783	1	0.963126	FALSE	FALSE
AD	LPL-LRP1	0.269354	0.0921182	1	0.995977	FALSE	FALSE
AD	ADAM15-ITGA9	0.094194	0.0946381	1	0.995977	FALSE	FALSE
AD	PLA2G2A-ITGA5	1.12817	0.0974781	1	0.995977	FALSE	FALSE
AD	FGF18-FGFR1	1.84906	0.097698	1	0.995977	FALSE	FALSE
AD	ADAM10-GPNMB	0.9042	0.101018	1	0.997537	FALSE	FALSE
AD	APP-TSPAN12	0.973312	0.103338	1	0.997537	FALSE	FALSE
AD	LPL-GPIHBP1	0.720564	0.107198	1	0.997537	FALSE	FALSE
AD	APP-GPC1	1.31408	0.108958	1	0.997537	FALSE	FALSE
AD	GSTP1-EGFR	0.71565	0.112698	1	0.997537	FALSE	FALSE
AD	SPON2-ITGA5	1.30404	0.116338	1	0.997537	FALSE	FALSE
AD	C3-CD46	0.726407	0.116878	1	0.997537	FALSE	FALSE
AD	NUCB2-ERAP1	0.871056	0.125097	1	0.999962	FALSE	FALSE
AD	COL1A1-ITGA5	1.02378	0.126657	1	0.999962	FALSE	FALSE
AD	HRAS-INSR	0.27351	0.126917	1	0.999962	FALSE	FALSE
AD	SEMA4D-PLXNB1	0.208956	0.131897	1	0.999962	FALSE	FALSE
AD	COL1A2-CD36	0.907295	0.141437	1	0.999962	FALSE	FALSE
AD	DCN-EGFR	0.772378	0.143577	1	0.999962	FALSE	FALSE
AD	FGF7-NRP1	0.70513	0.143617	1	0.999962	FALSE	FALSE
AD	GNAS-ADCY9	0.948057	0.150377	1	0.999962	FALSE	FALSE
AD	COL1A1-CD36	0.37403	0.151937	1	0.999962	FALSE	FALSE
AD	CD55-ADGRE5	0.907773	0.156157	1	0.999962	FALSE	FALSE
AD	VEGFA-EGFR	0.717189	0.156897	1	0.999962	FALSE	FALSE
AD	GRN-TNFRSF1A	0.681687	0.157257	1	0.999962	FALSE	FALSE
AD	THBS1-CD36	0.910435	0.159737	1	0.999962	FALSE	FALSE
AD	YBX1-NOTCH1	0.563152	0.160697	1	0.999962	FALSE	FALSE
AD	SIRPA-CD47	0.983844	0.160757	1	0.999962	FALSE	FALSE
AD	CD47-SIRPA	0.983844	0.160757	1	0.999962	FALSE	FALSE
AD	MIF-EGFR	0.719234	0.164657	1	1	FALSE	FALSE
AD	VTN-PVR	0.860603	0.168837	1	1	FALSE	FALSE
AD	THBS1-SDC4	0.47588	0.171937	1	1	FALSE	FALSE
AD	FAM3C-LAMP1	0.26104	0.180496	1	1	FALSE	FALSE
AD	PSEN1-NCSTN	0.742819	0.184436	1	1	FALSE	FALSE
AD	A2M-LRP1	0.213732	0.197816	1	1	FALSE	FALSE
AD	THBS2-NOTCH3	0.55581	0.200776	1	1	FALSE	FALSE
AD	SEMA4B-DCBLD2	0.826019	0.201656	1	1	FALSE	FALSE
AD	NAMPT-INSR	0.709697	0.206276	1	1	FALSE	FALSE
AD	LAMA5-DAG1	0.536417	0.207176	1	1	FALSE	FALSE
AD	VEGFA-SIRPA	0.731248	0.214876	1	1	FALSE	FALSE
AD	PLA2G2A-ITGAV	0.676022	0.218356	1	1	FALSE	FALSE
AD	ARF1-INSR	0.132381	0.225455	1	1	FALSE	FALSE
AD	CCN2-LRP1	0.163518	0.225875	1	1	FALSE	FALSE
AD	ADAM10-CADM1	0.440968	0.228515	1	1	FALSE	FALSE
AD	LRPAP1-LRP1	0.398578	0.230555	1	1	FALSE	FALSE
AD	ADAM10-TSPAN12	0.668189	0.234615	1	1	FALSE	FALSE
AD	JAG1-CD46	0.66564	0.241815	1	1	FALSE	FALSE
AD	LGI4-ADAM23	0.0589999	0.248915	1	1	FALSE	FALSE
AD	S100A9-CD68	0.235458	0.253515	1	1	FALSE	FALSE
AD	FN1-ITGA9	0.443999	0.254795	1	1	FALSE	FALSE
AD	CCN2-IGF2R	0.602177	0.254815	1	1	FALSE	FALSE
AD	THBS1-CD47	0.519398	0.262595	1	1	FALSE	FALSE
AD	THBS4-CD36	0.536225	0.263055	1	1	FALSE	FALSE
AD	SERPINF1-PLXDC1	0.350072	0.263255	1	1	FALSE	FALSE
AD	VEGFA-GPC1	0.448962	0.266855	1	1	FALSE	FALSE
AD	COL4A1-ITGA9_ITGB1	0.531769	0.272895	1	1	FALSE	FALSE
AD	S100A8-CD68	0.0612062	0.272955	1	1	FALSE	FALSE
AD	POMC-PTH1R	0.157202	0.276394	1	1	FALSE	FALSE
AD	LPL-CD44	0.500532	0.279614	1	1	FALSE	FALSE
AD	RTN4-TNFRSF19	0.541767	0.282434	1	1	FALSE	FALSE
AD	SEMA4D-PLXNB2	0.0993759	0.289714	1	1	FALSE	FALSE
AD	CALR-LRP1	0.046174	0.289774	1	1	FALSE	FALSE
AD	CALM3-AR	0.0200223	0.290794	1	1	FALSE	FALSE
AD	PTN-PTPRB	0.478293	0.291594	1	1	FALSE	FALSE
AD	LPL-VLDLR	0.374753	0.292434	1	1	FALSE	FALSE
AD	MFGE8-ITGAV	0.296463	0.303834	1	1	FALSE	FALSE
AD	LGALS3-MCAM	0.302696	0.304294	1	1	FALSE	FALSE
AD	PROS1-AXL	0.466509	0.305054	1	1	FALSE	FALSE
AD	AZGP1-ITGAV	0.459108	0.306154	1	1	FALSE	FALSE
AD	COL4A1-CD44	0.451205	0.307294	1	1	FALSE	FALSE
AD	LAMA5-BCAM	0.30325	0.317054	1	1	FALSE	FALSE
AD	RGMA-BMPR2	0.39759	0.318934	1	1	FALSE	FALSE
AD	COL4A1-CD93	0.3292	0.337573	1	1	FALSE	FALSE
AD	LAMA5-ITGA9_ITGB1	0.211583	0.338533	1	1	FALSE	FALSE
AD	VWF-SCARA5	0.340471	0.341153	1	1	FALSE	FALSE
AD	FABP5-RXRA	0.215037	0.346853	1	1	FALSE	FALSE
AD	COL4A1-ITGA1_ITGB1	0.285129	0.353893	1	1	FALSE	FALSE
AD	CCL5-SDC4	0.238979	0.358233	1	1	FALSE	FALSE
AD	FN1-SDC2	0.305326	0.360553	1	1	FALSE	FALSE
AD	BSG-SLC16A1	0.243906	0.362553	1	1	FALSE	FALSE
AD	PTN-SDC3	0.197562	0.369393	1	1	FALSE	FALSE
AD	IGF1-INSR	0.22386	0.376472	1	1	FALSE	FALSE
AD	SEMA4D-ERBB2	0.0256873	0.377232	1	1	FALSE	FALSE
AD	VTN-CD47	0.11657	0.383252	1	1	FALSE	FALSE
AD	CALM3-AQP1	0.111063	0.387692	1	1	FALSE	FALSE
AD	POMC-RAMP3	0.143711	0.387792	1	1	FALSE	FALSE
AD	NCAM1-PTPRA	0.0989051	0.389452	1	1	FALSE	FALSE
AD	LMAN1-MCFD2	0.21839	0.389832	1	1	FALSE	FALSE
AD	FN1-IL17RC	0.0331597	0.395872	1	1	FALSE	FALSE
AD	C1QB-C1QBP	0.0737494	0.399412	1	1	FALSE	FALSE
AD	CCN1-SDC4	0.163191	0.400072	1	1	FALSE	FALSE
AD	COL4A2-CD44	0.181253	0.404352	1	1	FALSE	FALSE
AD	POMC-RAMP2	0.0136838	0.404492	1	1	FALSE	FALSE
AD	VWF-SIRPA	0.149864	0.405252	1	1	FALSE	FALSE
AD	PTN-NCL	0.098654	0.411792	1	1	FALSE	FALSE
AD	SPARC-ENG	0.0686994	0.413972	1	1	FALSE	FALSE
AD	COL4A2-ITGB5	0.126601	0.420112	1	1	FALSE	FALSE
AD	COL1A1-DDR2	0.0721916	0.422372	1	1	FALSE	FALSE
AD	COL4A2-ITGA9_ITGB1	0.152399	0.424412	1	1	FALSE	FALSE
AD	C3-NRP1	0.0251482	0.424972	1	1	FALSE	FALSE
AD	APOE-LRP1	0.104078	0.425311	1	1	FALSE	FALSE
AD	MFGE8-PDGFRB	0.0831561	0.426011	1	1	FALSE	FALSE
AD	MIF-ACKR3	0.0910379	0.435091	1	1	FALSE	FALSE
AD	PTN-SDC4	0.03246	0.437011	1	1	FALSE	FALSE
AD	FAM3C-LIFR	0.0698742	0.439111	1	1	FALSE	FALSE
AD	VEGFD-ITGA5	0.024443	0.440591	1	1	FALSE	FALSE
AD	TGM2-SDC4	0.032259	0.444671	1	1	FALSE	FALSE
AD	TFPI-SDC4	0.041784	0.446111	1	1	FALSE	FALSE
AD	LAMA5-ITGA7_ITGB1	0.0513007	0.446911	1	1	FALSE	FALSE
AD	TIMP1-CD63	-0.183749	0.453731	1	1	FALSE	FALSE
AD	MMP2-FGFR1	0.0389601	0.454551	1	1	FALSE	FALSE
AD	HLA-A-APLP2	-0.0935969	0.454891	1	1	FALSE	FALSE
AD	LGALS3-ENG	0.0380072	0.459591	1	1	FALSE	FALSE
AD	COL4A2-CD93	0.0501346	0.459831	1	1	FALSE	FALSE
AD	HBEGF-CD9	0.00400062	0.461151	1	1	FALSE	FALSE
AD	RGMB-BMPR2	0.0494994	0.461271	1	1	FALSE	FALSE
AD	VEGFB-NRP1	0.00131011	0.462011	1	1	FALSE	FALSE
AD	SORBS1-ITGA1	0.0353352	0.463291	1	1	FALSE	FALSE
AD	GPC3-LRP1	0.195839	0.465431	1	1	FALSE	FALSE
AD	CD99-CD81	2.26024e-21	0.466891	1	1	FALSE	FALSE
AD	GPC3-CD81	4.72286e-21	0.466891	1	1	FALSE	FALSE
AD	APOA1-LRP1	0.0147626	0.467691	1	1	FALSE	FALSE
AD	VEGFA-NRP1	0.0218007	0.467971	1	1	FALSE	FALSE
AD	GRN-TNFRSF1B	0.000417657	0.470791	1	1	FALSE	FALSE
AD	APOE-LRP5	0.00470603	0.472851	1	1	FALSE	FALSE
AD	APOE-VLDLR	0.00193434	0.472951	1	1	FALSE	FALSE
AD	NCAM1-CACNA1C	0.0424151	0.474211	1	1	FALSE	FALSE
AD	DLK1-NOTCH4	-4.61362e-20	0.47503	1	1	FALSE	FALSE
AD	COL18A1-GPC1	0.0151906	0.47511	1	1	FALSE	FALSE
AD	VEGFD-ITGA1	-0.00375082	0.47545	1	1	FALSE	FALSE
AD	PDGFB-LRP1	-0.00579817	0.47709	1	1	FALSE	FALSE
AD	ADAM15-ITGA5	-0.0304563	0.47839	1	1	FALSE	FALSE
AD	VEGFD-FLT1	-0.111567	0.47863	1	1	FALSE	FALSE
AD	LRPAP1-SORT1	-0.116965	0.47863	1	1	FALSE	FALSE
AD	EFNB1-ERBB2	0.202851	0.48019	1	1	FALSE	FALSE
AD	APOE-SDC2	0.00192766	0.48129	1	1	FALSE	FALSE
AD	MMP2-PECAM1	-0.0805464	0.48355	1	1	FALSE	FALSE
AD	VEGFD-ITGA9	0.114438	0.48385	1	1	FALSE	FALSE
AD	PLA2G2A-ITGB1	-0.0160364	0.48451	1	1	FALSE	FALSE
AD	GPC3-FLT1	-0.828081	0.48743	1	1	FALSE	FALSE
AD	PSEN1-NOTCH3	-0.0264003	0.49093	1	1	FALSE	FALSE
AD	EFEMP2-AQP1	-0.0291998	0.49499	1	1	FALSE	FALSE
AD	HSPG2-LRP1	-0.0239471	0.50265	1	1	FALSE	FALSE
AD	HSPG2-FGFR1	-0.0606367	0.50323	1	1	FALSE	FALSE
AD	COL1A1-CD93	-0.0489301	0.50531	1	1	FALSE	FALSE
AD	CALM3-PDE1C	-0.00573082	0.50633	1	1	FALSE	FALSE
AD	C3-CD81	-0.0660373	0.50821	1	1	FALSE	FALSE
AD	TGM2-ITGA9	-0.0313374	0.50851	1	1	FALSE	FALSE
AD	VEGFA-ITGA9	-0.0223669	0.50871	1	1	FALSE	FALSE
AD	PDAP1-PDGFRB	-0.0336449	0.50923	1	1	FALSE	FALSE
AD	CXCL12-SDC4	-0.0331518	0.51797	1	1	FALSE	FALSE
AD	COL4A2-ITGA1_ITGB1	-0.0631466	0.52243	1	1	FALSE	FALSE
AD	HRAS-CAV1	-0.0197548	0.52327	1	1	FALSE	FALSE
AD	CALM1-AQP1	-0.0646672	0.52483	1	1	FALSE	FALSE
AD	GRN-SORT1	-0.0602519	0.528569	1	1	FALSE	FALSE
AD	LAMB2-DAG1	-0.89339	0.530009	1	1	FALSE	FALSE
AD	CXCL12-ACKR3	-0.122688	0.531109	1	1	FALSE	FALSE
AD	JAM2-ITGAV_ITGB1	-0.190925	0.560189	1	1	FALSE	FALSE
AD	C3-LRP1	-0.18026	0.565389	1	1	FALSE	FALSE
AD	SORBS1-ITGB5	-0.14493	0.565469	1	1	FALSE	FALSE
AD	ANXA1-DYSF	-0.125255	0.565549	1	1	FALSE	FALSE
AD	FN1-CD44	-0.175549	0.566389	1	1	FALSE	FALSE
AD	SERPING1-LRP1	-0.223315	0.570149	1	1	FALSE	FALSE
AD	ADAM15-ITGAV	-0.0717096	0.593028	1	1	FALSE	FALSE
AD	PIGF-FLT1	-0.0893955	0.595888	1	1	FALSE	FALSE
AD	FGF1-NRP1	-0.262286	0.597348	1	1	FALSE	FALSE
AD	SPON2-ITGB1	-0.18758	0.600628	1	1	FALSE	FALSE
AD	CALR-ITGAV	-0.0102141	0.601428	1	1	FALSE	FALSE
AD	PDGFA-PDGFRB	-0.391768	0.604628	1	1	FALSE	FALSE
AD	QDPR-DYSF	-0.254734	0.608508	1	1	FALSE	FALSE
AD	CD14-ITGB1	-0.152897	0.611208	1	1	FALSE	FALSE
AD	LGALS3BP-ITGB1	-0.246953	0.611588	1	1	FALSE	FALSE
AD	MFGE8-ITGB5	-0.282528	0.612468	1	1	FALSE	FALSE
AD	CALM3-KCNQ1	-0.105199	0.614708	1	1	FALSE	FALSE
AD	CALM1-PDE1C	-0.0577061	0.617368	1	1	FALSE	FALSE
AD	VCAN-ITGB1	-0.300741	0.620448	1	1	FALSE	FALSE
AD	TCTN1-TMEM67	-0.242857	0.621448	1	1	FALSE	FALSE
AD	FN1-ITGA5_ITGB1	-0.313391	0.623368	1	1	FALSE	FALSE
AD	HSPG2-DAG1	-0.235138	0.625107	1	1	FALSE	FALSE
AD	THBS4-CD47	-0.247722	0.628127	1	1	FALSE	FALSE
AD	PTN-PLXNB2	-0.0581027	0.628527	1	1	FALSE	FALSE
AD	GNAI2-EDNRB	-0.0382007	0.631107	1	1	FALSE	FALSE
AD	COL1A1-ITGA1_ITGB1	-0.378625	0.632067	1	1	FALSE	FALSE
AD	ANXA2-ROBO4	-0.119486	0.633167	1	1	FALSE	FALSE
AD	GAS6-AXL	-0.252499	0.643447	1	1	FALSE	FALSE
AD	TFPI-LRP1	-0.174684	0.647267	1	1	FALSE	FALSE
AD	FN1-ITGAV_ITGB1	-0.396351	0.647507	1	1	FALSE	FALSE
AD	FGF9-FGFR1	-0.387169	0.652207	1	1	FALSE	FALSE
AD	VTN-ITGA5	-0.552646	0.654367	1	1	FALSE	FALSE
AD	ADAM15-ITGB1	-0.0504755	0.654467	1	1	FALSE	FALSE
AD	BSG-SLC16A7	-0.141706	0.658087	1	1	FALSE	FALSE
AD	C1QB-LRP1	-0.273555	0.662147	1	1	FALSE	FALSE
AD	THBS1-LRP1	-0.0848793	0.668347	1	1	FALSE	FALSE
AD	CALM3-CACNA1C	-0.103101	0.673267	1	1	FALSE	FALSE
AD	CX3CL1-ITGAV	-0.549658	0.674227	1	1	FALSE	FALSE
AD	LAMC1-DAG1	-0.10677	0.674747	1	1	FALSE	FALSE
AD	PSAP-LRP1	-0.120528	0.678246	1	1	FALSE	FALSE
AD	CCN1-CAV1	-0.2676	0.679886	1	1	FALSE	FALSE
AD	LAMC1-ITGA1	-0.425241	0.682006	1	1	FALSE	FALSE
AD	JAG2-NOTCH3	-0.58683	0.685466	1	1	FALSE	FALSE
AD	PDGFB-ITGAV	-0.325518	0.689426	1	1	FALSE	FALSE
AD	FN1-ITGA6	-0.379597	0.691066	1	1	FALSE	FALSE
AD	F13A1-ITGA9	-0.551478	0.691666	1	1	FALSE	FALSE
AD	VWF-ITGA9	-0.474916	0.693126	1	1	FALSE	FALSE
AD	COL1A2-ITGA9_ITGB1	-0.381535	0.695486	1	1	FALSE	FALSE
AD	CALM3-RYR2	-0.0978487	0.698746	1	1	FALSE	FALSE
AD	FNDC5-ITGAV	-0.594267	0.701446	1	1	FALSE	FALSE
AD	GNAI2-CAV1	-0.0804129	0.705246	1	1	FALSE	FALSE
AD	ADAM9-ITGAV	-0.413724	0.708806	1	1	FALSE	FALSE
AD	VIM-CD44	-0.372067	0.709326	1	1	FALSE	FALSE
AD	RGMA-HJV	-0.357467	0.711026	1	1	FALSE	FALSE
AD	COL3A1-DDR2	-0.493059	0.711986	1	1	FALSE	FALSE
AD	CALM1-PTPRA	-0.64871	0.719786	1	1	FALSE	FALSE
AD	TIMP2-ITGB1	-0.621541	0.720566	1	1	FALSE	FALSE
AD	TNXB-ITGA9_ITGB1	-0.33915	0.720926	1	1	FALSE	FALSE
AD	LAMB2-ITGA9_ITGB1	-0.340543	0.721686	1	1	FALSE	FALSE
AD	LRPAP1-VLDLR	-0.397145	0.730145	1	1	FALSE	FALSE
AD	CCN1-ITGA5	-0.757857	0.736265	1	1	FALSE	FALSE
AD	LAMA4-ITGA9_ITGB1	-0.457248	0.739625	1	1	FALSE	FALSE
AD	ANGPTL2-TIE1	-0.297188	0.741605	1	1	FALSE	FALSE
AD	ADAM9-ITGB1	-0.202819	0.743365	1	1	FALSE	FALSE
AD	ASIP-ATRN	-0.283027	0.744085	1	1	FALSE	FALSE
AD	COL6A3-ITGA9_ITGB1	-0.700855	0.752705	1	1	FALSE	FALSE
AD	IGF1-IGF2R	-0.835504	0.753785	1	1	FALSE	FALSE
AD	LAMB1-ITGA9_ITGB1	-0.548309	0.754785	1	1	FALSE	FALSE
AD	VWF-LRP1	-0.133825	0.762365	1	1	FALSE	FALSE
AD	C3-IFITM1	-0.171505	0.765245	1	1	FALSE	FALSE
AD	LAMA5-ITGA6_ITGB1	-0.526096	0.769205	1	1	FALSE	FALSE
AD	FBN1-ITGB1	-0.57049	0.771145	1	1	FALSE	FALSE
AD	COL6A2-ITGA9_ITGB1	-0.538036	0.773225	1	1	FALSE	FALSE
AD	COL1A2-CD93	-0.935908	0.776004	1	1	FALSE	FALSE
AD	LAMC1-ITGA7_ITGB1	-0.719288	0.776024	1	1	FALSE	FALSE
AD	ADAM9-ITGB5	-0.170125	0.778164	1	1	FALSE	FALSE
AD	FBLN1-ITGB1	-0.797472	0.786364	1	1	FALSE	FALSE
AD	CALM1-KCNQ1	-0.390504	0.788764	1	1	FALSE	FALSE
AD	ADAM9-ITGA6	-0.0957236	0.789484	1	1	FALSE	FALSE
AD	COL6A1-ITGA9_ITGB1	-0.696369	0.791524	1	1	FALSE	FALSE
AD	JAM3-ITGB1	-1.02059	0.793084	1	1	FALSE	FALSE
AD	FGF1-FGFR1	-0.612446	0.793424	1	1	FALSE	FALSE
AD	TIMP2-CD44	-0.494058	0.794584	1	1	FALSE	FALSE
AD	PTDSS1-JMJD6	-0.0237304	0.797784	1	1	FALSE	FALSE
AD	LAMC1-ITGA9_ITGB1	-0.90419	0.798944	1	1	FALSE	FALSE
AD	LAMB1-CD44	-0.905376	0.801884	1	1	FALSE	FALSE
AD	LAMB2-RPSA	-0.0827246	0.804604	1	1	FALSE	FALSE
AD	HMGB1-THBD	-0.59753	0.805304	1	1	FALSE	FALSE
AD	PKM-CD44	-0.199126	0.807984	1	1	FALSE	FALSE
AD	PTN-SDC2	-1.08852	0.808764	1	1	FALSE	FALSE
AD	FNDC5-ITGB5	-0.257683	0.814904	1	1	FALSE	FALSE
AD	LAMC1-CD44	-1.22679	0.815404	1	1	FALSE	FALSE
AD	NAMPT-ITGA5_ITGB1	-1.14853	0.816904	1	1	FALSE	FALSE
AD	LAMA2-DAG1	-0.131084	0.822844	1	1	FALSE	FALSE
AD	MMRN2-CLEC14A	-0.901876	0.824384	1	1	FALSE	FALSE
AD	CCN1-ITGB5	-0.591061	0.825123	1	1	FALSE	FALSE
AD	COL6A2-CD44	-0.899873	0.829423	1	1	FALSE	FALSE
AD	TLN1-ITGB5	-0.163315	0.831103	1	1	FALSE	FALSE
AD	LAMA2-ITGA1	-0.478688	0.832163	1	1	FALSE	FALSE
AD	FBN1-ITGA5	-0.232423	0.837823	1	1	FALSE	FALSE
AD	LAMA2-RPSA	-0.453408	0.841083	1	1	FALSE	FALSE
AD	HSPG2-ITGB1	-1.54257	0.842903	1	1	FALSE	FALSE
AD	CALM1-CACNA1C	-0.356364	0.843683	1	1	FALSE	FALSE
AD	LAMB1-ITGA7_ITGB1	-1.78532	0.854563	1	1	FALSE	FALSE
AD	PSAP-SORT1	-0.820978	0.856523	1	1	FALSE	FALSE
AD	CALM1-RYR2	-0.331077	0.857503	1	1	FALSE	FALSE
AD	TGM2-ADGRG1	-1.58589	0.859363	1	1	FALSE	FALSE
AD	FGF1-TGFBR3	-1.58674	0.860303	1	1	FALSE	FALSE
AD	LAMA4-ITGA7_ITGB1	-1.74057	0.860503	1	1	FALSE	FALSE
AD	COL1A2-CD44	-1.35251	0.860523	1	1	FALSE	FALSE
AD	ARF6-PLD1	-0.614284	0.860803	1	1	FALSE	FALSE
AD	COPA-CD74	-1.01887	0.861663	1	1	FALSE	FALSE
AD	GNAI2-S1PR1	-0.298299	0.866003	1	1	FALSE	FALSE
AD	CCN1-ITGAV	-1.65179	0.867223	1	1	FALSE	FALSE
AD	TGM2-ITGB1	-1.77165	0.868583	1	1	FALSE	FALSE
AD	FGF12-FGFR1	-0.489776	0.873423	1	1	FALSE	FALSE
AD	VTN-ITGAV_ITGB1	-1.2545	0.877482	1	1	FALSE	FALSE
AD	COL6A1-ITGA6	-1.1447	0.879622	1	1	FALSE	FALSE
AD	LAMA2-ITGA7_ITGB1	-0.659042	0.880162	1	1	FALSE	FALSE
AD	VTN-ITGAV_ITGB5	-0.956519	0.883082	1	1	FALSE	FALSE
AD	THBS1-ITGA6	-1.32392	0.884842	1	1	FALSE	FALSE
AD	MIF-TNFRSF14	-0.655412	0.887742	1	1	FALSE	FALSE
AD	SPTAN1-PTPRA	-1.48233	0.891762	1	1	FALSE	FALSE
AD	LAMB1-ITGA6_ITGB1	-1.41284	0.893742	1	1	FALSE	FALSE
AD	VEGFA-CD44	-1.67722	0.893902	1	1	FALSE	FALSE
AD	CXCL12-ITGA5	-0.644462	0.896082	1	1	FALSE	FALSE
AD	COL6A1-CD44	-1.99755	0.900162	1	1	FALSE	FALSE
AD	LAMA2-CD44	-1.4642	0.904062	1	1	FALSE	FALSE
AD	GNAI2-IGF1R	-0.200779	0.908482	1	1	FALSE	FALSE
AD	LAMA4-ITGA6_ITGB1	-1.50905	0.908802	1	1	FALSE	FALSE
AD	LAMA2-ITGA9_ITGB1	-1.91371	0.911582	1	1	FALSE	FALSE
AD	LAMB1-ITGA1	-2.90191	0.911802	1	1	FALSE	FALSE
AD	CD59-STAB1	-2.0701	0.912902	1	1	FALSE	FALSE
AD	NID1-ITGB1	-2.50217	0.916862	1	1	FALSE	FALSE
AD	LAMA2-ITGA6_ITGB1	-2.07743	0.919262	1	1	FALSE	FALSE
AD	LAMB2-ITGA6_ITGB1	-1.65412	0.919542	1	1	FALSE	FALSE
AD	MMRN2-CD93	-0.995266	0.923762	1	1	FALSE	FALSE
AD	DLL1-NOTCH3	-3.62474	0.929861	1	1	FALSE	FALSE
AD	LAMA4-DAG1	-1.8031	0.931141	1	1	FALSE	FALSE
AD	F13A1-ITGB1	-2.05496	0.933061	1	1	FALSE	FALSE
AD	NID1-ITGAV	-1.35496	0.934021	1	1	FALSE	FALSE
AD	LUM-ITGB1	-2.57636	0.934461	1	1	FALSE	FALSE
AD	DKK3-KREMEN1	-3.81652	0.934621	1	1	FALSE	FALSE
AD	VCL-ITGB5	-2.12362	0.937301	1	1	FALSE	FALSE
AD	LAMC1-ITGA6_ITGB1	-2.62333	0.938761	1	1	FALSE	FALSE
AD	LAMB2-ITGA7_ITGB1	-0.364036	0.945641	1	1	FALSE	FALSE
AD	TIMP3-CD44	-4.72274	0.948701	1	1	FALSE	FALSE
AD	LAMB1-DAG1	-1.97924	0.949361	1	1	FALSE	FALSE
AD	C1QA-CD93	-3.33983	0.952381	1	1	FALSE	FALSE
AD	LTBP1-ITGB5	-2.55515	0.953761	1	1	FALSE	FALSE
AD	COL1A2-ITGA1_ITGB1	-2.92253	0.953981	1	1	FALSE	FALSE
AD	LGALS1-ITGB1	-1.08279	0.959281	1	1	FALSE	FALSE
AD	MIF-CD44_CD74	-3.24068	0.965561	1	1	FALSE	FALSE
AD	AGTRAP-RACK1	-8.7017	0.967541	1	1	FALSE	FALSE
AD	COL6A3-ITGA1_ITGB1	-3.78602	0.967741	1	1	FALSE	FALSE
AD	COL3A1-ITGA1_ITGB1	-3.58792	0.968421	1	1	FALSE	FALSE
AD	COL6A2-ITGA1_ITGB1	-3.64826	0.970001	1	1	FALSE	FALSE
AD	FSTL1-DIP2A	-6.97678	0.970541	1	1	FALSE	FALSE
AD	DLK1-NOTCH3	-7.00494	0.970761	1	1	FALSE	FALSE
AD	LAMB2-CD44	-0.494206	0.971661	1	1	FALSE	FALSE
AD	VEGFA-ITGB1	-9.25219	0.971761	1	1	FALSE	FALSE
AD	COL18A1-ITGA5	-2.26462	0.974801	1	1	FALSE	FALSE
AD	COL18A1-ITGB5	-8.6951	0.9784	1	1	FALSE	FALSE
AD	PSAP-AR	-0.0961249	0.98178	1	1	FALSE	FALSE
AD	COL6A3-CD44	-13.0172	0.9831	1	1	FALSE	FALSE
AD	TFPI-VLDLR	-10.5134	0.98316	1	1	FALSE	FALSE
AD	LTBP3-ITGB5	-1.55661	0.98494	1	1	FALSE	FALSE
AD	VEGFA-ITGAV	-13.9164	0.9887	1	1	FALSE	FALSE
AD	JAG1-NOTCH3	-12.7146	0.98914	1	1	FALSE	FALSE
AD	DLK1-NOTCH2	-19.2217	0.9894	1	1	FALSE	FALSE
AD	VWF-ITGB1	-17.1178	0.99036	1	1	FALSE	FALSE
AD	COL6A1-ITGA1_ITGB1	-8.80581	0.99536	1	1	FALSE	FALSE
AD	ANGPTL2-ITGA5_ITGB1	-10.3723	0.9959	1	1	FALSE	FALSE
AD	COL15A1-ITGA1_ITGB1	-11.8505	0.99686	1	1	FALSE	FALSE
AD	CXCL12-ITGAV	-18.7343	0.99706	1	1	FALSE	FALSE
AD	S100A1-RYR2	-1.66598	0.99748	1	1	FALSE	FALSE
AD	COL18A1-ITGA1_ITGB1	-17.899	0.99882	1	1	FALSE	FALSE
AD	SLC6A8-LIFR	-2.95772	0.99924	1	1	FALSE	FALSE
AD	CXCL12-ITGB1	-18.3459	0.99984	1	1	FALSE	FALSE
AD	VEGFD-ITGB1	-9.72956	1	1	1	FALSE	FALSE
CAD	GPC3-CD81	1.14413	1.99996e-05	0.00733985	0.00244662	TRUE	TRUE
CAD	TIMP1-CD63	1.22418	1.99996e-05	0.00733985	0.00244662	TRUE	TRUE
CAD	VEGFD-FLT1	1.5439	1.99996e-05	0.00733985	0.00244662	TRUE	TRUE
CAD	CXCL12-ITGB1	1.37743	0.00759985	1	0.697286	FALSE	FALSE
CAD	APP-GPC1	-23.0414	0.0099198	1	0.728113	FALSE	FALSE
CAD	PSAP-AR	0.256209	0.0141597	1	0.866103	FALSE	FALSE
CAD	FAM3C-LIFR	-17.7223	0.0176996	1	0.873792	FALSE	FALSE
CAD	GRN-SORT1	8.95873	0.0270995	1	0.873792	FALSE	FALSE
CAD	COL6A3-CD44	-13.9893	0.0275794	1	0.873792	FALSE	FALSE
CAD	PTN-PLXNB2	-2.17795	0.0338993	1	0.873792	FALSE	FALSE
CAD	NAMPT-INSR	-10.9398	0.0348193	1	0.873792	FALSE	FALSE
CAD	CALR-LRP1	1.08722	0.0380592	1	0.873792	FALSE	FALSE
CAD	LAMC1-ITGA1	8.06977	0.0401192	1	0.873792	FALSE	FALSE
CAD	BSG-SLC16A7	-2.21954	0.0448391	1	0.873792	FALSE	FALSE
CAD	COL6A1-ITGA9_ITGB1	-3.49168	0.049039	1	0.873792	FALSE	FALSE
CAD	SORBS1-ITGB5	-7.0379	0.049199	1	0.873792	FALSE	FALSE
CAD	SEMA4D-ERBB2	-0.980151	0.051759	1	0.873792	FALSE	FALSE
CAD	LAMA2-ITGA7_ITGB1	-2.79392	0.0539989	1	0.873792	FALSE	FALSE
CAD	GNAS-ADCY9	-5.70418	0.0587988	1	0.873792	FALSE	FALSE
CAD	TFPI-SDC4	-6.3062	0.0616188	1	0.873792	FALSE	FALSE
CAD	SEMA4D-PLXNB1	-0.933527	0.0636387	1	0.873792	FALSE	FALSE
CAD	APP-NOTCH2	-2.44685	0.0662387	1	0.873792	FALSE	FALSE
CAD	PTN-SDC3	-4.69941	0.0684186	1	0.873792	FALSE	FALSE
CAD	SEMA4D-PLXNB2	-1.23514	0.0725385	1	0.873792	FALSE	FALSE
CAD	COL18A1-ITGA5	-1.45084	0.0731785	1	0.873792	FALSE	FALSE
CAD	LAMA2-ITGA6_ITGB1	-3.29187	0.0746985	1	0.873792	FALSE	FALSE
CAD	ADAM23-ITGA5	-2.02714	0.0753585	1	0.873792	FALSE	FALSE
CAD	PDGFB-ITGAV	-3.2911	0.0760785	1	0.873792	FALSE	FALSE
CAD	CALR-ITGAV	-0.209401	0.0776984	1	0.873792	FALSE	FALSE
CAD	LAMB1-ITGA6_ITGB1	-2.72107	0.0786784	1	0.873792	FALSE	FALSE
CAD	FGF7-NRP1	3.07454	0.0789184	1	0.873792	FALSE	FALSE
CAD	NCAM1-PTPRA	2.28771	0.0828783	1	0.873792	FALSE	FALSE
CAD	TFPI-VLDLR	-3.55315	0.0874783	1	0.873792	FALSE	FALSE
CAD	LAMA5-ITGA9_ITGB1	-2.20598	0.0880782	1	0.873792	FALSE	FALSE
CAD	GNAI2-CAV1	0.683865	0.0937181	1	0.873792	FALSE	FALSE
CAD	FN1-IL17RC	0.784238	0.0946781	1	0.873792	FALSE	FALSE
CAD	PIGF-FLT1	1.60384	0.0949981	1	0.873792	FALSE	FALSE
CAD	COL6A2-ITGA9_ITGB1	-2.00897	0.0954381	1	0.873792	FALSE	FALSE
CAD	VWF-ITGA9	-3.73417	0.0973981	1	0.873792	FALSE	FALSE
CAD	COL18A1-GPC1	-4.21832	0.097958	1	0.873792	FALSE	FALSE
CAD	QDPR-DYSF	-3.86941	0.098478	1	0.873792	FALSE	FALSE
CAD	FNDC5-ITGAV	-3.41173	0.099998	1	0.873792	FALSE	FALSE
CAD	COL6A3-ITGA9_ITGB1	-2.42237	0.110278	1	0.941208	FALSE	FALSE
CAD	THBS2-CD36	-3.69818	0.115318	1	0.961854	FALSE	FALSE
CAD	LAMB2-ITGA6_ITGB1	-1.92771	0.121018	1	0.963168	FALSE	FALSE
CAD	CALM3-AR	0.150945	0.126897	1	0.963168	FALSE	FALSE
CAD	A2M-LRP1	0.828029	0.127877	1	0.963168	FALSE	FALSE
CAD	APP-TSPAN12	-1.80972	0.128457	1	0.963168	FALSE	FALSE
CAD	LAMA4-ITGA9_ITGB1	-1.77231	0.128597	1	0.963168	FALSE	FALSE
CAD	FNDC5-ITGB5	-0.714152	0.136577	1	0.968188	FALSE	FALSE
CAD	ANXA1-DYSF	-2.06351	0.145897	1	0.968188	FALSE	FALSE
CAD	IGF1-INSR	-2.29389	0.147977	1	0.968188	FALSE	FALSE
CAD	FAM3C-LAMP1	-0.758472	0.148857	1	0.968188	FALSE	FALSE
CAD	PLTP-ABCA1	0.344662	0.155377	1	0.968188	FALSE	FALSE
CAD	HRAS-CAV1	0.597906	0.155617	1	0.968188	FALSE	FALSE
CAD	GRN-TNFRSF1A	1.78951	0.157237	1	0.968188	FALSE	FALSE
CAD	COL6A2-CD44	-1.78206	0.161937	1	0.968188	FALSE	FALSE
CAD	THBS1-SDC4	-1.22611	0.163137	1	0.968188	FALSE	FALSE
CAD	ADAM10-TSPAN14	1.88664	0.163277	1	0.968188	FALSE	FALSE
CAD	FGF1-NRP1	2.51084	0.163397	1	0.968188	FALSE	FALSE
CAD	MFGE8-PDGFRB	1.93064	0.164797	1	0.968188	FALSE	FALSE
CAD	COL18A1-ITGB5	-2.31653	0.169017	1	0.968188	FALSE	FALSE
CAD	PDAP1-PDGFRB	0.756834	0.171057	1	0.968188	FALSE	FALSE
CAD	APP-NCSTN	-0.285761	0.173737	1	0.968188	FALSE	FALSE
CAD	LPL-GPIHBP1	0.970097	0.179616	1	0.968188	FALSE	FALSE
CAD	GRN-TNFRSF1B	0.566559	0.181096	1	0.968188	FALSE	FALSE
CAD	FGF18-FGFR1	-2.32037	0.191036	1	0.968188	FALSE	FALSE
CAD	COL6A1-CD44	-1.87732	0.191396	1	0.968188	FALSE	FALSE
CAD	S100A8-CD36	-0.668862	0.192156	1	0.968188	FALSE	FALSE
CAD	F13A1-ITGB1	-1.18299	0.199336	1	0.968188	FALSE	FALSE
CAD	TNXB-ITGA9_ITGB1	-1.12537	0.199836	1	0.968188	FALSE	FALSE
CAD	RGMA-HJV	-1.19959	0.200456	1	0.968188	FALSE	FALSE
CAD	CCL5-SDC4	-2.0091	0.202936	1	0.968188	FALSE	FALSE
CAD	HRAS-INSR	-0.345642	0.206976	1	0.968188	FALSE	FALSE
CAD	COL4A1-CD47	1.18045	0.207416	1	0.968188	FALSE	FALSE
CAD	LAMB2-ITGA9_ITGB1	-1.06989	0.209136	1	0.968188	FALSE	FALSE
CAD	VWF-SCARA5	-2.0116	0.212076	1	0.968188	FALSE	FALSE
CAD	NID1-ITGB1	-1.57438	0.214836	1	0.968188	FALSE	FALSE
CAD	THBS4-CD47	1.3902	0.216176	1	0.968188	FALSE	FALSE
CAD	COL3A1-DDR2	-1.55221	0.219296	1	0.968188	FALSE	FALSE
CAD	PKM-CD44	-0.35806	0.221976	1	0.968188	FALSE	FALSE
CAD	THBS1-CD36	-1.45038	0.231215	1	0.968188	FALSE	FALSE
CAD	LAMB1-ITGA9_ITGB1	-1.14308	0.231555	1	0.968188	FALSE	FALSE
CAD	FABP5-RXRA	-1.26855	0.231675	1	0.968188	FALSE	FALSE
CAD	DKK3-KREMEN1	-1.75631	0.236335	1	0.968188	FALSE	FALSE
CAD	LGALS3-MCAM	-1.31935	0.237535	1	0.968188	FALSE	FALSE
CAD	CALM1-AQP1	-1.04473	0.238295	1	0.968188	FALSE	FALSE
CAD	C3-NRP1	0.316918	0.244835	1	0.968188	FALSE	FALSE
CAD	S100A9-CD68	0.8813	0.257255	1	0.968188	FALSE	FALSE
CAD	VWF-SIRPA	-1.3802	0.261215	1	0.968188	FALSE	FALSE
CAD	TGM2-SDC4	0.700432	0.263195	1	0.968188	FALSE	FALSE
CAD	S100A9-CD36	-0.113747	0.263535	1	0.968188	FALSE	FALSE
CAD	LAMB1-ITGA7_ITGB1	-1.61082	0.264335	1	0.968188	FALSE	FALSE
CAD	APOE-LRP1	1.6118	0.264355	1	0.968188	FALSE	FALSE
CAD	VCAN-ITGB1	-1.31944	0.267615	1	0.968188	FALSE	FALSE
CAD	S100A1-RYR2	-0.0298375	0.267795	1	0.968188	FALSE	FALSE
CAD	CXCL12-ITGAV	0.657436	0.268435	1	0.968188	FALSE	FALSE
CAD	PTN-NCL	-0.938924	0.272415	1	0.968188	FALSE	FALSE
CAD	ADM-RAMP2	-0.0219562	0.276674	1	0.968188	FALSE	FALSE
CAD	NID1-ITGAV	-0.596051	0.276714	1	0.968188	FALSE	FALSE
CAD	YBX1-NOTCH1	0.760492	0.279114	1	0.968188	FALSE	FALSE
CAD	VWF-ITGB1	-1.15629	0.282014	1	0.968188	FALSE	FALSE
CAD	MFGE8-ITGAV	0.94634	0.282654	1	0.968188	FALSE	FALSE
CAD	VEGFB-NRP1	0.0373847	0.283134	1	0.968188	FALSE	FALSE
CAD	LAMB1-CD44	-1.20909	0.283254	1	0.968188	FALSE	FALSE
CAD	CCN1-CAV1	0.75511	0.292034	1	0.968188	FALSE	FALSE
CAD	LPL-LRP1	0.164556	0.297214	1	0.968188	FALSE	FALSE
CAD	CXCL12-SDC4	0.557643	0.298314	1	0.968188	FALSE	FALSE
CAD	PLA2G2A-ITGA5	0.893437	0.299494	1	0.968188	FALSE	FALSE
CAD	VEGFA-NRP1	0.730018	0.299554	1	0.968188	FALSE	FALSE
CAD	SPTAN1-PTPRA	0.873648	0.302014	1	0.968188	FALSE	FALSE
CAD	APP-CD74	-0.229644	0.303634	1	0.968188	FALSE	FALSE
CAD	NAMPT-ITGA5_ITGB1	-1.13858	0.306414	1	0.968188	FALSE	FALSE
CAD	COL1A2-ITGA9_ITGB1	-0.866309	0.308374	1	0.968188	FALSE	FALSE
CAD	CALM3-RYR2	-0.243013	0.308394	1	0.968188	FALSE	FALSE
CAD	SLC6A8-LIFR	-0.0134642	0.312594	1	0.968188	FALSE	FALSE
CAD	JAM3-ITGB1	-1.20078	0.315314	1	0.968188	FALSE	FALSE
CAD	SPON2-ITGA5	-1.226	0.316134	1	0.968188	FALSE	FALSE
CAD	COL4A2-CD93	0.987607	0.317834	1	0.968188	FALSE	FALSE
CAD	GNAI2-S1PR1	0.234372	0.318774	1	0.968188	FALSE	FALSE
CAD	FBLN1-ITGB1	-0.970991	0.319514	1	0.968188	FALSE	FALSE
CAD	COL4A2-ITGA1_ITGB1	0.967625	0.322054	1	0.968188	FALSE	FALSE
CAD	CXCL12-ITGA5	0.352357	0.324674	1	0.968188	FALSE	FALSE
CAD	ADAM10-CADM1	-0.718972	0.334693	1	0.968188	FALSE	FALSE
CAD	PSAP-SORT1	0.646492	0.336293	1	0.968188	FALSE	FALSE
CAD	PTN-PTPRB	-1.20236	0.336653	1	0.968188	FALSE	FALSE
CAD	NCAM1-FGFR1	0.356763	0.339353	1	0.968188	FALSE	FALSE
CAD	MIF-TNFRSF14	0.365125	0.342033	1	0.968188	FALSE	FALSE
CAD	CALM1-INSR	-0.640179	0.342753	1	0.968188	FALSE	FALSE
CAD	APP-LRP10	-0.10504	0.343073	1	0.968188	FALSE	FALSE
CAD	VEGFA-ITGAV	0.808441	0.345593	1	0.968188	FALSE	FALSE
CAD	PTN-SDC4	-0.384487	0.349853	1	0.97147	FALSE	FALSE
CAD	COL4A1-CD93	0.967614	0.352553	1	0.97147	FALSE	FALSE
CAD	CCN2-IGF2R	1.11862	0.357253	1	0.97147	FALSE	FALSE
CAD	COL4A1-ITGA1_ITGB1	0.9382	0.357353	1	0.97147	FALSE	FALSE
CAD	LAMA4-ITGA6_ITGB1	-0.694976	0.361653	1	0.974247	FALSE	FALSE
CAD	COL4A2-ITGB5	0.878112	0.366993	1	0.974247	FALSE	FALSE
CAD	FN1-SDC2	1.09339	0.368293	1	0.974247	FALSE	FALSE
CAD	VTN-ITGAV_ITGB5	-0.542283	0.368993	1	0.974247	FALSE	FALSE
CAD	S100A8-CD68	0.132088	0.374673	1	0.979044	FALSE	FALSE
CAD	PDGFA-PDGFRB	0.798822	0.381892	1	0.979044	FALSE	FALSE
CAD	LAMC1-ITGA7_ITGB1	0.729437	0.389312	1	0.979044	FALSE	FALSE
CAD	LAMA5-ITGA6_ITGB1	-0.595374	0.390572	1	0.979044	FALSE	FALSE
CAD	COL1A1-ITGA5	0.830476	0.391412	1	0.979044	FALSE	FALSE
CAD	COL18A1-ITGA1_ITGB1	-0.855906	0.395312	1	0.979044	FALSE	FALSE
CAD	TLN1-ITGB5	-0.128656	0.395892	1	0.979044	FALSE	FALSE
CAD	PLA2G2A-ITGAV	0.810243	0.402872	1	0.979044	FALSE	FALSE
CAD	LPL-VLDLR	0.741825	0.408932	1	0.979044	FALSE	FALSE
CAD	COL15A1-ITGA1_ITGB1	0.844176	0.409532	1	0.979044	FALSE	FALSE
CAD	VTN-ITGA5	-0.965025	0.410812	1	0.979044	FALSE	FALSE
CAD	VIM-CD44	-0.562307	0.415132	1	0.979044	FALSE	FALSE
CAD	CALM3-INSR	-0.438342	0.416332	1	0.979044	FALSE	FALSE
CAD	HBEGF-CD9	-0.198395	0.420332	1	0.979044	FALSE	FALSE
CAD	COL6A3-ITGA1_ITGB1	-0.780371	0.421832	1	0.979044	FALSE	FALSE
CAD	VTN-PVR	0.785328	0.423672	1	0.979044	FALSE	FALSE
CAD	POMC-PTH1R	-0.265668	0.427031	1	0.979044	FALSE	FALSE
CAD	DCN-EGFR	-0.520111	0.428191	1	0.979044	FALSE	FALSE
CAD	LAMB2-RPSA	-0.0708131	0.429191	1	0.979044	FALSE	FALSE
CAD	DLL1-NOTCH3	-0.86833	0.429731	1	0.979044	FALSE	FALSE
CAD	COL4A2-CD44	0.808629	0.436711	1	0.979044	FALSE	FALSE
CAD	THBS2-NOTCH3	-0.549896	0.439711	1	0.979044	FALSE	FALSE
CAD	FGF9-FGFR1	-0.704201	0.442091	1	0.979044	FALSE	FALSE
CAD	BSG-SLC16A1	0.684925	0.442931	1	0.979044	FALSE	FALSE
CAD	LPL-CD44	0.795434	0.450871	1	0.979044	FALSE	FALSE
CAD	COL6A1-ITGA1_ITGB1	-0.760842	0.456051	1	0.979044	FALSE	FALSE
CAD	LAMA2-ITGA9_ITGB1	-0.674493	0.456411	1	0.979044	FALSE	FALSE
CAD	FN1-ITGA5_ITGB1	0.675295	0.462111	1	0.979044	FALSE	FALSE
CAD	CALM3-PDE1C	0.128552	0.467471	1	0.979044	FALSE	FALSE
CAD	TCTN1-TMEM67	0.568803	0.472631	1	0.979044	FALSE	FALSE
CAD	F13A1-ITGA9	-0.786147	0.474271	1	0.979044	FALSE	FALSE
CAD	CALM1-RYR2	-0.162812	0.47643	1	0.979044	FALSE	FALSE
CAD	LRPAP1-VLDLR	-0.381079	0.47699	1	0.979044	FALSE	FALSE
CAD	APOA1-LRP1	0.478235	0.47777	1	0.979044	FALSE	FALSE
CAD	LAMA2-CD44	-0.447069	0.48069	1	0.979044	FALSE	FALSE
CAD	THBS1-ITGA6	-0.514673	0.48125	1	0.979044	FALSE	FALSE
CAD	FN1-ITGAV_ITGB1	0.682427	0.48271	1	0.979044	FALSE	FALSE
CAD	ARF6-PLD1	-0.280855	0.48355	1	0.979044	FALSE	FALSE
CAD	SORBS1-ITGA1	-0.494421	0.48387	1	0.979044	FALSE	FALSE
CAD	DLK1-NOTCH2	0.59363	0.48437	1	0.979044	FALSE	FALSE
CAD	C3-CD46	-0.373617	0.48775	1	0.979044	FALSE	FALSE
CAD	FSTL1-DIP2A	-0.646215	0.48845	1	0.979044	FALSE	FALSE
CAD	LGI4-ADAM23	-0.0647318	0.49177	1	0.979044	FALSE	FALSE
CAD	LAMA2-RPSA	-0.239407	0.49351	1	0.979044	FALSE	FALSE
CAD	NUCB2-ERAP1	-0.397825	0.49781	1	0.979044	FALSE	FALSE
CAD	ADAM15-ITGA9	-0.0288555	0.50289	1	0.979044	FALSE	FALSE
CAD	CXCL12-ACKR3	0.705184	0.50487	1	0.979044	FALSE	FALSE
CAD	FBN1-ITGB1	-0.416637	0.50651	1	0.979044	FALSE	FALSE
CAD	TGM2-ITGB1	0.629721	0.50739	1	0.979044	FALSE	FALSE
CAD	NCAM1-CACNA1C	0.677528	0.50921	1	0.979044	FALSE	FALSE
CAD	COL1A2-CD93	0.687014	0.50939	1	0.979044	FALSE	FALSE
CAD	COL4A1-CD44	0.688261	0.50953	1	0.979044	FALSE	FALSE
CAD	S100A4-ERBB2	-0.672586	0.51459	1	0.980164	FALSE	FALSE
CAD	LMAN1-MCFD2	0.668547	0.51923	1	0.980164	FALSE	FALSE
CAD	LRPAP1-SORT1	0.711853	0.52285	1	0.980164	FALSE	FALSE
CAD	CX3CL1-ITGAV	-0.681088	0.52465	1	0.980164	FALSE	FALSE
CAD	SEMA4B-DCBLD2	0.66791	0.527869	1	0.980164	FALSE	FALSE
CAD	MMRN2-CLEC14A	-0.448588	0.528369	1	0.980164	FALSE	FALSE
CAD	CD55-ADGRE5	-0.611136	0.529009	1	0.980164	FALSE	FALSE
CAD	CD59-STAB1	0.495369	0.533869	1	0.980164	FALSE	FALSE
CAD	PSEN1-NCSTN	0.489904	0.534149	1	0.980164	FALSE	FALSE
CAD	CALM3-CACNA1C	0.137914	0.538529	1	0.980452	FALSE	FALSE
CAD	COL3A1-ITGA1_ITGB1	-0.602482	0.539649	1	0.980452	FALSE	FALSE
CAD	IGF1-IGF2R	0.607645	0.550309	1	0.987121	FALSE	FALSE
CAD	JAG1-CD46	-0.622277	0.550629	1	0.987121	FALSE	FALSE
CAD	ARF6-SMAP1	-0.40755	0.551389	1	0.987121	FALSE	FALSE
CAD	FGF12-FGFR1	-0.163879	0.558649	1	0.989791	FALSE	FALSE
CAD	COL6A2-ITGA1_ITGB1	-0.598561	0.560089	1	0.989791	FALSE	FALSE
CAD	COL4A2-ITGA9_ITGB1	0.560908	0.562249	1	0.989791	FALSE	FALSE
CAD	C1QB-C1QBP	-0.262613	0.563669	1	0.989791	FALSE	FALSE
CAD	LAMA2-ITGA1	-0.210789	0.568429	1	0.993397	FALSE	FALSE
CAD	TGM2-ADGRG1	0.533626	0.571669	1	0.994324	FALSE	FALSE
CAD	PROS1-AXL	0.594903	0.583508	1	1	FALSE	FALSE
CAD	RGMB-BMPR2	0.519581	0.587408	1	1	FALSE	FALSE
CAD	COL1A2-ITGA1_ITGB1	0.527129	0.589548	1	1	FALSE	FALSE
CAD	ADAM10-TSPAN12	-0.525339	0.597388	1	1	FALSE	FALSE
CAD	COL6A1-ITGA6	-0.305566	0.598168	1	1	FALSE	FALSE
CAD	COL1A2-CD44	-0.411619	0.598808	1	1	FALSE	FALSE
CAD	CCN1-ITGA5	0.473285	0.600648	1	1	FALSE	FALSE
CAD	C3-CD81	0.392983	0.607688	1	1	FALSE	FALSE
CAD	AZGP1-ITGAV	0.50871	0.609048	1	1	FALSE	FALSE
CAD	CALM3-KCNQ1	-0.17396	0.609108	1	1	FALSE	FALSE
CAD	CCN2-LRP1	0.107468	0.610488	1	1	FALSE	FALSE
CAD	LAMA5-ITGA7_ITGB1	-0.455306	0.612348	1	1	FALSE	FALSE
CAD	CALM1-KCNQ1	-0.195235	0.614688	1	1	FALSE	FALSE
CAD	LAMC1-DAG1	0.1086	0.616748	1	1	FALSE	FALSE
CAD	JAM2-ITGAV_ITGB1	-0.461984	0.617088	1	1	FALSE	FALSE
CAD	CCN1-ITGB5	-0.225226	0.621388	1	1	FALSE	FALSE
CAD	COL1A1-ITGA1_ITGB1	0.458007	0.624648	1	1	FALSE	FALSE
CAD	LAMB2-CD44	-0.0289746	0.625447	1	1	FALSE	FALSE
CAD	TIMP3-CD44	0.471476	0.627647	1	1	FALSE	FALSE
CAD	SPARC-FGFR1	-0.462424	0.629467	1	1	FALSE	FALSE
CAD	ANGPTL2-TIE1	0.185021	0.635227	1	1	FALSE	FALSE
CAD	GNAI2-EDNRB	0.0464709	0.644507	1	1	FALSE	FALSE
CAD	GNAI2-S1PR3	-0.0596119	0.646607	1	1	FALSE	FALSE
CAD	PSAP-LRP1	0.107027	0.647627	1	1	FALSE	FALSE
CAD	MFGE8-ITGB5	0.396475	0.647707	1	1	FALSE	FALSE
CAD	JAG1-NOTCH3	-0.393528	0.651147	1	1	FALSE	FALSE
CAD	MMRN2-CD93	0.139589	0.662127	1	1	FALSE	FALSE
CAD	LAMC1-ITGA9_ITGB1	-0.372187	0.666407	1	1	FALSE	FALSE
CAD	FN1-CD44	0.386904	0.669667	1	1	FALSE	FALSE
CAD	COL4A1-ITGA9_ITGB1	0.392623	0.671307	1	1	FALSE	FALSE
CAD	SPARC-ENG	0.204332	0.673387	1	1	FALSE	FALSE
CAD	GSTP1-EGFR	-0.161887	0.673587	1	1	FALSE	FALSE
CAD	LAMB1-ITGA1	0.404061	0.675066	1	1	FALSE	FALSE
CAD	C1QA-CD93	-0.267975	0.678726	1	1	FALSE	FALSE
CAD	MIF-EGFR	0.252881	0.684826	1	1	FALSE	FALSE
CAD	C3-IFITM1	-0.0721392	0.685886	1	1	FALSE	FALSE
CAD	LAMA4-ITGA7_ITGB1	-0.355359	0.695006	1	1	FALSE	FALSE
CAD	LUM-ITGB1	-0.242422	0.708686	1	1	FALSE	FALSE
CAD	SERPING1-LRP1	0.346974	0.711906	1	1	FALSE	FALSE
CAD	GPI-AMFR	0.207575	0.716666	1	1	FALSE	FALSE
CAD	FGF1-FGFR1	0.194553	0.719906	1	1	FALSE	FALSE
CAD	LAMC1-ITGA6_ITGB1	0.312245	0.721406	1	1	FALSE	FALSE
CAD	HSPG2-FGFR1	-0.32541	0.728025	1	1	FALSE	FALSE
CAD	SPON2-ITGB1	-0.183523	0.739185	1	1	FALSE	FALSE
CAD	VTN-CD47	0.165069	0.744265	1	1	FALSE	FALSE
CAD	SIRPA-CD47	-0.281971	0.747705	1	1	FALSE	FALSE
CAD	CD47-SIRPA	-0.281971	0.747705	1	1	FALSE	FALSE
CAD	VTN-ITGAV_ITGB1	-0.202916	0.751345	1	1	FALSE	FALSE
CAD	VEGFA-ITGB1	0.33583	0.751425	1	1	FALSE	FALSE
CAD	COL1A2-CD36	-0.195314	0.756325	1	1	FALSE	FALSE
CAD	RGMA-BMPR2	0.278394	0.770645	1	1	FALSE	FALSE
CAD	LAMA5-BCAM	0.235659	0.772445	1	1	FALSE	FALSE
CAD	SERPINF1-PLXDC1	0.166046	0.772825	1	1	FALSE	FALSE
CAD	DLK1-NOTCH3	0.217213	0.774545	1	1	FALSE	FALSE
CAD	COL1A1-CD93	0.189563	0.776984	1	1	FALSE	FALSE
CAD	MMP2-FGFR1	-0.140058	0.777884	1	1	FALSE	FALSE
CAD	LTBP1-ITGB5	0.121851	0.787484	1	1	FALSE	FALSE
CAD	PLA2G2A-ITGB1	0.23047	0.790204	1	1	FALSE	FALSE
CAD	FN1-ITGA6	0.171035	0.793544	1	1	FALSE	FALSE
CAD	S100A4-EGFR	-0.0194363	0.796284	1	1	FALSE	FALSE
CAD	CCN1-SDC4	0.237311	0.796764	1	1	FALSE	FALSE
CAD	ADAM9-ITGAV	0.163768	0.797064	1	1	FALSE	FALSE
CAD	VEGFA-EGFR	0.148804	0.799604	1	1	FALSE	FALSE
CAD	PTN-SDC2	0.219838	0.799704	1	1	FALSE	FALSE
CAD	AGTRAP-RACK1	0.239276	0.801764	1	1	FALSE	FALSE
CAD	VEGFA-SIRPA	0.224002	0.803664	1	1	FALSE	FALSE
CAD	POMC-RAMP3	0.159605	0.807484	1	1	FALSE	FALSE
CAD	TIMP2-ITGB1	0.191786	0.807904	1	1	FALSE	FALSE
CAD	FBN1-ITGA5	-0.0359545	0.809864	1	1	FALSE	FALSE
CAD	ARF1-INSR	-0.0359873	0.814224	1	1	FALSE	FALSE
CAD	LAMA5-DAG1	-0.146502	0.814464	1	1	FALSE	FALSE
CAD	HSPG2-DAG1	0.141962	0.818284	1	1	FALSE	FALSE
CAD	HMGB1-THBD	-0.113767	0.823544	1	1	FALSE	FALSE
CAD	LRPAP1-LRP1	0.132961	0.824724	1	1	FALSE	FALSE
CAD	LTBP3-ITGB5	-0.0202932	0.827263	1	1	FALSE	FALSE
CAD	FGF1-TGFBR3	0.20095	0.827763	1	1	FALSE	FALSE
CAD	ASIP-ATRN	-0.0647475	0.833963	1	1	FALSE	FALSE
CAD	LAMA2-DAG1	-0.0210237	0.838323	1	1	FALSE	FALSE
CAD	JAG2-NOTCH3	-0.188082	0.838683	1	1	FALSE	FALSE
CAD	CCN1-ITGAV	0.203021	0.839563	1	1	FALSE	FALSE
CAD	POMC-RAMP2	-0.015649	0.840883	1	1	FALSE	FALSE
CAD	GNAI2-ADCY9	-0.0165596	0.842223	1	1	FALSE	FALSE
CAD	TGM2-ITGA9	-0.121449	0.842403	1	1	FALSE	FALSE
CAD	LAMA4-DAG1	-0.104455	0.842743	1	1	FALSE	FALSE
CAD	APOE-LRP5	0.0531517	0.847763	1	1	FALSE	FALSE
CAD	APOE-SDC2	0.0255757	0.850603	1	1	FALSE	FALSE
CAD	EFEMP2-AQP1	-0.0849179	0.853583	1	1	FALSE	FALSE
CAD	MIF-CD44_CD74	0.124083	0.862143	1	1	FALSE	FALSE
CAD	ADAM10-AXL	0.0802201	0.863023	1	1	FALSE	FALSE
CAD	VEGFA-ITGA9	-0.0753423	0.863463	1	1	FALSE	FALSE
CAD	GAS6-AXL	0.0860766	0.867643	1	1	FALSE	FALSE
CAD	LGALS3-ENG	-0.138377	0.871463	1	1	FALSE	FALSE
CAD	LGALS1-ITGB1	-0.0244071	0.879922	1	1	FALSE	FALSE
CAD	C3-LRP1	0.103991	0.882102	1	1	FALSE	FALSE
CAD	VEGFA-CD44	0.107946	0.883882	1	1	FALSE	FALSE
CAD	C1QB-LRP1	0.0751917	0.885602	1	1	FALSE	FALSE
CAD	CALM3-EGFR	-0.0513117	0.889042	1	1	FALSE	FALSE
CAD	THBS2-CD47	-0.0754556	0.891562	1	1	FALSE	FALSE
CAD	HSPG2-ITGB1	0.121633	0.894422	1	1	FALSE	FALSE
CAD	LAMC1-CD44	0.130674	0.895302	1	1	FALSE	FALSE
CAD	LGALS3BP-ITGB1	0.0825299	0.896622	1	1	FALSE	FALSE
CAD	APP-LRP1	-0.0101349	0.896962	1	1	FALSE	FALSE
CAD	LAMB1-DAG1	0.0508176	0.900522	1	1	FALSE	FALSE
CAD	ANGPTL2-ITGA5_ITGB1	-0.103696	0.902462	1	1	FALSE	FALSE
CAD	VCL-ITGB5	0.0568057	0.904102	1	1	FALSE	FALSE
CAD	HSPG2-LRP1	0.0384051	0.906742	1	1	FALSE	FALSE
CAD	VEGFA-GPC1	0.0880225	0.906762	1	1	FALSE	FALSE
CAD	COPA-CD74	0.0599291	0.909022	1	1	FALSE	FALSE
CAD	FGF7-FGFR1	0.115396	0.910822	1	1	FALSE	FALSE
CAD	FN1-ITGA9	0.066186	0.917822	1	1	FALSE	FALSE
CAD	SERPINE2-LRP1	0.0168512	0.921242	1	1	FALSE	FALSE
CAD	ADAM15-ITGA5	0.033956	0.921342	1	1	FALSE	FALSE
CAD	CALM1-PDE1C	0.0162854	0.923782	1	1	FALSE	FALSE
CAD	PTDSS1-JMJD6	0.00181585	0.930441	1	1	FALSE	FALSE
CAD	TFPI-LRP1	0.0284784	0.934621	1	1	FALSE	FALSE
CAD	MIF-ACKR3	0.0705422	0.936581	1	1	FALSE	FALSE
CAD	RTN4-TNFRSF19	-0.072137	0.938221	1	1	FALSE	FALSE
CAD	ADAM9-ITGB5	-0.0118826	0.944241	1	1	FALSE	FALSE
CAD	PSEN1-NOTCH3	0.0418281	0.946141	1	1	FALSE	FALSE
CAD	GNAI2-IGF1R	-0.00476313	0.949581	1	1	FALSE	FALSE
CAD	CD14-ITGB1	0.0244155	0.950381	1	1	FALSE	FALSE
CAD	ADAM9-ITGB1	0.0128873	0.955081	1	1	FALSE	FALSE
CAD	TIMP2-CD44	0.0220858	0.959841	1	1	FALSE	FALSE
CAD	VWF-LRP1	-0.00669449	0.963201	1	1	FALSE	FALSE
CAD	CALM3-AQP1	-0.0254267	0.963721	1	1	FALSE	FALSE
CAD	LAMB2-ITGA7_ITGB1	-0.0031675	0.965961	1	1	FALSE	FALSE
CAD	GRN-EGFR	-0.00351202	0.968321	1	1	FALSE	FALSE
CAD	COL1A1-CD36	0.0110082	0.968401	1	1	FALSE	FALSE
CAD	THBS1-LRP1	0.00629231	0.969561	1	1	FALSE	FALSE
CAD	CALM1-PTPRA	0.0311919	0.971641	1	1	FALSE	FALSE
CAD	THBS1-CD47	-0.0253035	0.97566	1	1	FALSE	FALSE
CAD	ADAM9-ITGA6	-0.00257206	0.97804	1	1	FALSE	FALSE
CAD	APOE-VLDLR	0.00292803	0.98432	1	1	FALSE	FALSE
CAD	PDGFB-LRP1	0.00439995	0.9848	1	1	FALSE	FALSE
CAD	GNAI2-EGFR	-0.00158009	0.98498	1	1	FALSE	FALSE
CAD	LAMB2-DAG1	0.308842	0.98582	1	1	FALSE	FALSE
CAD	ADAM10-GPNMB	-0.00595548	0.98814	1	1	FALSE	FALSE
CAD	COL1A1-DDR2	0.00623517	0.9899	1	1	FALSE	FALSE
CAD	VEGFD-ITGA9	-0.365724	0.9915	1	1	FALSE	FALSE
CAD	ADAM15-ITGB1	-0.000878714	0.99194	1	1	FALSE	FALSE
CAD	ANXA2-ROBO4	-0.0016061	0.99474	1	1	FALSE	FALSE
CAD	GPC3-FLT1	0.364191	0.99542	1	1	FALSE	FALSE
CAD	THBS4-CD36	0.00429015	0.99576	1	1	FALSE	FALSE
CAD	GPC3-LRP1	0.297282	0.99704	1	1	FALSE	FALSE
CAD	F8-LRP1	0.225345	0.99776	1	1	FALSE	FALSE
CAD	CD99-CD81	0.235584	0.99776	1	1	FALSE	FALSE
CAD	CALM1-CACNA1C	-0.00040902	0.99852	1	1	FALSE	FALSE
CAD	ADAM15-ITGAV	0.00055382	0.99854	1	1	FALSE	FALSE
CAD	VEGFD-ITGA5	-0.198603	0.99858	1	1	FALSE	FALSE
CAD	DLK1-NOTCH4	0.096156	0.99894	1	1	FALSE	FALSE
CAD	VEGFD-ITGA1	0.0610271	0.99946	1	1	FALSE	FALSE
CAD	VEGFD-ITGB1	-0.00684372	0.99984	1	1	FALSE	FALSE
CAD	MMP2-PECAM1	0.010851	0.99994	1	1	FALSE	FALSE
CAD	EFNB1-ERBB2	0.00177947	0.99994	1	1	FALSE	FALSE
CAD	HLA-A-ERBB2	1.8197e-21	1	1	1	FALSE	FALSE
CAD	HLA-A-APLP2	-1.99089e-19	1	1	1	FALSE	FALSE
DBP	F8-LRP1	3.17326	1.99996e-05	0.00733985	0.00366993	TRUE	TRUE
DBP	GPC3-LRP1	2.11547	1.99996e-05	0.00733985	0.00366993	TRUE	TRUE
DBP	FBN1-ITGA5	6.9791	0.00403992	1	0.494217	FALSE	FALSE
DBP	HSPG2-FGFR1	19.9566	0.00809984	1	0.74316	FALSE	FALSE
DBP	ADAM9-ITGB5	3.31937	0.0122998	1	0.902802	FALSE	FALSE
DBP	VTN-ITGAV_ITGB5	3.85588	0.0206996	1	0.903234	FALSE	FALSE
DBP	GNAI2-ADCY9	0.881513	0.0233995	1	0.903234	FALSE	FALSE
DBP	CALR-LRP1	0.832258	0.0249595	1	0.903234	FALSE	FALSE
DBP	CALM1-CACNA1C	1.80834	0.0293194	1	0.903234	FALSE	FALSE
DBP	HRAS-INSR	1.10175	0.0325193	1	0.903234	FALSE	FALSE
DBP	CALM3-CACNA1C	1.31613	0.0346793	1	0.903234	FALSE	FALSE
DBP	THBS2-NOTCH3	3.42393	0.0362393	1	0.903234	FALSE	FALSE
DBP	NCAM1-PTPRA	2.47021	0.0364393	1	0.903234	FALSE	FALSE
DBP	LTBP3-ITGB5	0.57629	0.0396792	1	0.903234	FALSE	FALSE
DBP	PSEN1-NOTCH3	2.92633	0.0462391	1	0.903234	FALSE	FALSE
DBP	COL4A1-CD47	2.16735	0.051759	1	0.903234	FALSE	FALSE
DBP	FNDC5-ITGB5	0.833977	0.0548189	1	0.903234	FALSE	FALSE
DBP	LAMA5-BCAM	2.4517	0.0566389	1	0.903234	FALSE	FALSE
DBP	DLL1-NOTCH3	3.18311	0.0567589	1	0.903234	FALSE	FALSE
DBP	CD47-SIRPA	2.85706	0.0568989	1	0.903234	FALSE	FALSE
DBP	SIRPA-CD47	2.85706	0.0568989	1	0.903234	FALSE	FALSE
DBP	POMC-PTH1R	0.902726	0.0635587	1	0.903234	FALSE	FALSE
DBP	COL1A1-ITGA5	1.93749	0.0664387	1	0.903234	FALSE	FALSE
DBP	TGM2-SDC4	1.12063	0.0744385	1	0.903234	FALSE	FALSE
DBP	COL4A2-ITGA1_ITGB1	1.64459	0.0763785	1	0.903234	FALSE	FALSE
DBP	NCAM1-CACNA1C	2.42454	0.0795384	1	0.903234	FALSE	FALSE
DBP	SLC6A8-LIFR	0.0269834	0.0854383	1	0.903234	FALSE	FALSE
DBP	APOE-VLDLR	0.391755	0.0862983	1	0.903234	FALSE	FALSE
DBP	FGF18-FGFR1	2.08732	0.0878382	1	0.903234	FALSE	FALSE
DBP	YBX1-NOTCH1	1.07945	0.0881182	1	0.903234	FALSE	FALSE
DBP	JAG1-NOTCH3	1.81415	0.0885982	1	0.903234	FALSE	FALSE
DBP	VCL-ITGB5	1.09884	0.0916782	1	0.903234	FALSE	FALSE
DBP	CALM3-INSR	0.971259	0.0922782	1	0.903234	FALSE	FALSE
DBP	COL4A2-ITGA9_ITGB1	1.67152	0.0937181	1	0.903234	FALSE	FALSE
DBP	FGF9-FGFR1	1.47185	0.0968581	1	0.903234	FALSE	FALSE
DBP	ARF1-INSR	0.362163	0.099578	1	0.903234	FALSE	FALSE
DBP	THBS2-CD47	1.14937	0.102658	1	0.903234	FALSE	FALSE
DBP	COL4A2-CD93	1.40942	0.103858	1	0.903234	FALSE	FALSE
DBP	PSEN1-NCSTN	1.38197	0.104158	1	0.903234	FALSE	FALSE
DBP	HSPG2-LRP1	0.59814	0.120518	1	0.903234	FALSE	FALSE
DBP	SERPING1-LRP1	1.36425	0.122258	1	0.903234	FALSE	FALSE
DBP	SORBS1-ITGA1	1.02433	0.123678	1	0.903234	FALSE	FALSE
DBP	APOE-SDC2	0.236641	0.128637	1	0.903234	FALSE	FALSE
DBP	GRN-TNFRSF1B	0.362742	0.130477	1	0.903234	FALSE	FALSE
DBP	SPTAN1-PTPRA	0.876073	0.130557	1	0.903234	FALSE	FALSE
DBP	CALM1-INSR	0.794821	0.130777	1	0.903234	FALSE	FALSE
DBP	GRN-TNFRSF1A	0.812635	0.133077	1	0.903234	FALSE	FALSE
DBP	IGF1-INSR	1.11852	0.133697	1	0.903234	FALSE	FALSE
DBP	DLK1-NOTCH2	1.00923	0.135677	1	0.903234	FALSE	FALSE
DBP	APOE-LRP5	0.432062	0.135957	1	0.903234	FALSE	FALSE
DBP	GNAI2-S1PR3	0.199628	0.137837	1	0.903234	FALSE	FALSE
DBP	LAMC1-ITGA1	1.02812	0.139197	1	0.903234	FALSE	FALSE
DBP	PLTP-ABCA1	0.175658	0.140857	1	0.903234	FALSE	FALSE
DBP	BSG-SLC16A1	0.902018	0.140897	1	0.903234	FALSE	FALSE
DBP	GNAS-ADCY9	0.967658	0.147617	1	0.903234	FALSE	FALSE
DBP	COL4A1-ITGA1_ITGB1	0.996694	0.151037	1	0.903234	FALSE	FALSE
DBP	COL4A2-CD44	1.13947	0.151777	1	0.903234	FALSE	FALSE
DBP	COL4A2-ITGB5	0.990934	0.151777	1	0.903234	FALSE	FALSE
DBP	CCN1-ITGB5	0.579761	0.152177	1	0.903234	FALSE	FALSE
DBP	DLK1-NOTCH3	0.936746	0.152277	1	0.903234	FALSE	FALSE
DBP	MFGE8-ITGB5	1.05858	0.152677	1	0.903234	FALSE	FALSE
DBP	VEGFA-ITGAV	0.830751	0.155137	1	0.903234	FALSE	FALSE
DBP	NUCB2-ERAP1	0.673021	0.156577	1	0.903234	FALSE	FALSE
DBP	COL4A1-CD93	0.984555	0.159957	1	0.903234	FALSE	FALSE
DBP	TLN1-ITGB5	0.158968	0.162297	1	0.903234	FALSE	FALSE
DBP	HSPG2-DAG1	0.716034	0.162937	1	0.903234	FALSE	FALSE
DBP	FAM3C-LIFR	0.836695	0.165717	1	0.903234	FALSE	FALSE
DBP	EFEMP2-AQP1	0.546897	0.167357	1	0.903234	FALSE	FALSE
DBP	POMC-RAMP2	0.0948578	0.174197	1	0.922681	FALSE	FALSE
DBP	A2M-LRP1	0.24671	0.178416	1	0.922681	FALSE	FALSE
DBP	COL4A1-ITGA9_ITGB1	0.910529	0.178796	1	0.922681	FALSE	FALSE
DBP	TFPI-VLDLR	0.657028	0.181016	1	0.922681	FALSE	FALSE
DBP	NAMPT-INSR	0.817328	0.184036	1	0.925224	FALSE	FALSE
DBP	COL4A1-CD44	0.84532	0.203716	1	1	FALSE	FALSE
DBP	LAMB1-ITGA1	0.797023	0.207996	1	1	FALSE	FALSE
DBP	JAG2-NOTCH3	0.707451	0.215136	1	1	FALSE	FALSE
DBP	LRPAP1-VLDLR	0.342069	0.217396	1	1	FALSE	FALSE
DBP	APOA1-LRP1	0.440227	0.226315	1	1	FALSE	FALSE
DBP	VEGFA-SIRPA	0.677182	0.227555	1	1	FALSE	FALSE
DBP	JAG1-CD46	0.719008	0.229515	1	1	FALSE	FALSE
DBP	VEGFA-ITGB1	0.694714	0.230975	1	1	FALSE	FALSE
DBP	VTN-ITGA5	0.641578	0.235775	1	1	FALSE	FALSE
DBP	SORBS1-ITGB5	0.55631	0.237155	1	1	FALSE	FALSE
DBP	LAMA4-ITGA9_ITGB1	0.431668	0.240175	1	1	FALSE	FALSE
DBP	TGM2-ITGA9	0.448409	0.247355	1	1	FALSE	FALSE
DBP	ADAM15-ITGA9	0.0276683	0.251895	1	1	FALSE	FALSE
DBP	TGM2-ITGB1	0.512312	0.256835	1	1	FALSE	FALSE
DBP	LAMB1-ITGA9_ITGB1	0.417466	0.258935	1	1	FALSE	FALSE
DBP	POMC-RAMP3	0.404655	0.263815	1	1	FALSE	FALSE
DBP	NCAM1-FGFR1	0.17758	0.265055	1	1	FALSE	FALSE
DBP	THBS2-CD36	0.575429	0.265135	1	1	FALSE	FALSE
DBP	TGM2-ADGRG1	0.503377	0.271395	1	1	FALSE	FALSE
DBP	AZGP1-ITGAV	0.544567	0.277494	1	1	FALSE	FALSE
DBP	LGALS3-ENG	0.431524	0.281174	1	1	FALSE	FALSE
DBP	GAS6-AXL	0.278319	0.281434	1	1	FALSE	FALSE
DBP	PROS1-AXL	0.50801	0.291794	1	1	FALSE	FALSE
DBP	FBN1-ITGB1	0.263882	0.292594	1	1	FALSE	FALSE
DBP	PTN-PTPRB	0.469046	0.294414	1	1	FALSE	FALSE
DBP	VEGFA-ITGA9	0.222881	0.299834	1	1	FALSE	FALSE
DBP	FGF7-FGFR1	0.443053	0.300534	1	1	FALSE	FALSE
DBP	LAMC1-ITGA9_ITGB1	0.400993	0.306294	1	1	FALSE	FALSE
DBP	VEGFA-CD44	0.343016	0.307234	1	1	FALSE	FALSE
DBP	VEGFA-GPC1	0.333974	0.311234	1	1	FALSE	FALSE
DBP	ADAM15-ITGA5	0.13195	0.311374	1	1	FALSE	FALSE
DBP	IGF1-IGF2R	0.416353	0.313814	1	1	FALSE	FALSE
DBP	S100A9-CD68	0.149145	0.313834	1	1	FALSE	FALSE
DBP	LAMA4-DAG1	0.241094	0.315574	1	1	FALSE	FALSE
DBP	TCTN1-TMEM67	0.294675	0.316754	1	1	FALSE	FALSE
DBP	FN1-ITGA9	0.291899	0.317654	1	1	FALSE	FALSE
DBP	COL18A1-ITGB5	0.373053	0.325073	1	1	FALSE	FALSE
DBP	VEGFA-EGFR	0.239177	0.326153	1	1	FALSE	FALSE
DBP	SPARC-FGFR1	0.340822	0.329613	1	1	FALSE	FALSE
DBP	LAMA5-ITGA9_ITGB1	0.217726	0.335093	1	1	FALSE	FALSE
DBP	APOE-LRP1	0.328702	0.340773	1	1	FALSE	FALSE
DBP	VEGFA-NRP1	0.194304	0.342493	1	1	FALSE	FALSE
DBP	ADAM10-AXL	0.160106	0.344733	1	1	FALSE	FALSE
DBP	CALM3-AQP1	0.152808	0.361773	1	1	FALSE	FALSE
DBP	LAMB2-ITGA9_ITGB1	0.148223	0.361833	1	1	FALSE	FALSE
DBP	TNXB-ITGA9_ITGB1	0.144301	0.364933	1	1	FALSE	FALSE
DBP	SPARC-ENG	0.125241	0.365753	1	1	FALSE	FALSE
DBP	VTN-CD47	0.135114	0.369233	1	1	FALSE	FALSE
DBP	MMRN2-CLEC14A	0.156448	0.377372	1	1	FALSE	FALSE
DBP	COL18A1-ITGA5	0.0541871	0.383572	1	1	FALSE	FALSE
DBP	LAMB1-DAG1	0.0864892	0.390892	1	1	FALSE	FALSE
DBP	COL1A2-ITGA9_ITGB1	0.149334	0.395032	1	1	FALSE	FALSE
DBP	ANGPTL2-TIE1	0.0769536	0.395472	1	1	FALSE	FALSE
DBP	COL6A1-ITGA9_ITGB1	0.146804	0.400292	1	1	FALSE	FALSE
DBP	PTN-SDC2	0.183888	0.403492	1	1	FALSE	FALSE
DBP	PDGFB-LRP1	0.0336877	0.410152	1	1	FALSE	FALSE
DBP	FN1-SDC2	0.178827	0.410852	1	1	FALSE	FALSE
DBP	CD59-STAB1	0.114029	0.414972	1	1	FALSE	FALSE
DBP	GPI-AMFR	0.0886476	0.418532	1	1	FALSE	FALSE
DBP	S100A8-CD68	0.0126638	0.419492	1	1	FALSE	FALSE
DBP	MMP2-FGFR1	0.076647	0.422712	1	1	FALSE	FALSE
DBP	VTN-PVR	0.0886903	0.423472	1	1	FALSE	FALSE
DBP	SERPINF1-PLXDC1	0.0784067	0.424852	1	1	FALSE	FALSE
DBP	LAMC1-DAG1	0.0268784	0.424892	1	1	FALSE	FALSE
DBP	LAMA5-DAG1	0.0662065	0.426391	1	1	FALSE	FALSE
DBP	MFGE8-ITGAV	0.0667319	0.433011	1	1	FALSE	FALSE
DBP	CALM1-AQP1	0.0568248	0.434831	1	1	FALSE	FALSE
DBP	CCN2-LRP1	0.0199832	0.436131	1	1	FALSE	FALSE
DBP	PDGFA-PDGFRB	-0.0199886	0.437291	1	1	FALSE	FALSE
DBP	DKK3-KREMEN1	0.0914521	0.437431	1	1	FALSE	FALSE
DBP	ADAM10-TSPAN14	0.0676409	0.440531	1	1	FALSE	FALSE
DBP	VEGFD-ITGA5	7.73649e-19	0.440611	1	1	FALSE	FALSE
DBP	FGF1-FGFR1	0.0513358	0.444091	1	1	FALSE	FALSE
DBP	HSPG2-ITGB1	0.0667515	0.448031	1	1	FALSE	FALSE
DBP	TFPI-LRP1	0.00918655	0.455631	1	1	FALSE	FALSE
DBP	CALM3-AR	-6.57323e-22	0.457911	1	1	FALSE	FALSE
DBP	COL6A2-ITGA9_ITGB1	0.0402357	0.458571	1	1	FALSE	FALSE
DBP	AGTRAP-RACK1	0.0113512	0.458771	1	1	FALSE	FALSE
DBP	LRPAP1-LRP1	-0.0433331	0.461031	1	1	FALSE	FALSE
DBP	COL1A1-CD36	0.014179	0.463531	1	1	FALSE	FALSE
DBP	CD99-CD81	-0.00525156	0.466911	1	1	FALSE	FALSE
DBP	GPC3-CD81	-0.00525156	0.466911	1	1	FALSE	FALSE
DBP	VEGFD-ITGB1	-0.650079	0.469011	1	1	FALSE	FALSE
DBP	DLK1-NOTCH4	0.694321	0.469411	1	1	FALSE	FALSE
DBP	C3-LRP1	-0.0123235	0.469971	1	1	FALSE	FALSE
DBP	VEGFD-ITGA1	0.0867518	0.474971	1	1	FALSE	FALSE
DBP	COL1A1-DDR2	0.00561109	0.47691	1	1	FALSE	FALSE
DBP	VEGFD-FLT1	-0.0540066	0.47839	1	1	FALSE	FALSE
DBP	GPC3-FLT1	-0.145075	0.47891	1	1	FALSE	FALSE
DBP	LAMB2-DAG1	0.420994	0.47909	1	1	FALSE	FALSE
DBP	PSAP-AR	-3.42263e-19	0.48131	1	1	FALSE	FALSE
DBP	PDGFB-ITGAV	-0.0218628	0.48465	1	1	FALSE	FALSE
DBP	VEGFD-ITGA9	1.75353e-18	0.48531	1	1	FALSE	FALSE
DBP	MMP2-PECAM1	-0.398475	0.48555	1	1	FALSE	FALSE
DBP	C1QB-LRP1	-0.0221328	0.48797	1	1	FALSE	FALSE
DBP	LMAN1-MCFD2	-0.014024	0.49209	1	1	FALSE	FALSE
DBP	ADM-RAMP2	-0.000862606	0.49447	1	1	FALSE	FALSE
DBP	EFNB1-ERBB2	-0.853144	0.49555	1	1	FALSE	FALSE
DBP	MFGE8-PDGFRB	-0.0309562	0.49649	1	1	FALSE	FALSE
DBP	COL1A1-ITGA1_ITGB1	-0.0590073	0.50319	1	1	FALSE	FALSE
DBP	COL1A1-CD93	-0.0459337	0.50363	1	1	FALSE	FALSE
DBP	LGALS3-MCAM	-0.0502886	0.50801	1	1	FALSE	FALSE
DBP	VWF-ITGA9	-0.0420849	0.51019	1	1	FALSE	FALSE
DBP	LPL-VLDLR	-0.0494585	0.51313	1	1	FALSE	FALSE
DBP	NID1-ITGAV	-0.0417211	0.51323	1	1	FALSE	FALSE
DBP	LTBP1-ITGB5	-0.035056	0.51895	1	1	FALSE	FALSE
DBP	FAM3C-LAMP1	-0.038155	0.534369	1	1	FALSE	FALSE
DBP	CXCL12-ITGA5	-0.0341532	0.536269	1	1	FALSE	FALSE
DBP	COL15A1-ITGA1_ITGB1	-0.11531	0.538209	1	1	FALSE	FALSE
DBP	VIM-CD44	-0.0719319	0.539049	1	1	FALSE	FALSE
DBP	RGMA-HJV	-0.0776957	0.540249	1	1	FALSE	FALSE
DBP	COL6A3-ITGA9_ITGB1	-0.112253	0.543609	1	1	FALSE	FALSE
DBP	LAMA4-ITGA7_ITGB1	-0.197303	0.562889	1	1	FALSE	FALSE
DBP	THBS1-LRP1	-0.0323612	0.563009	1	1	FALSE	FALSE
DBP	LAMB1-ITGA7_ITGB1	-0.261498	0.580228	1	1	FALSE	FALSE
DBP	CCL5-SDC4	-0.282202	0.589368	1	1	FALSE	FALSE
DBP	ADAM15-ITGAV	-0.0694342	0.589548	1	1	FALSE	FALSE
DBP	THBS1-CD47	-0.25688	0.597508	1	1	FALSE	FALSE
DBP	ANXA2-ROBO4	-0.0878764	0.598148	1	1	FALSE	FALSE
DBP	SEMA4B-DCBLD2	-0.30475	0.600268	1	1	FALSE	FALSE
DBP	ADAM10-GPNMB	-0.127026	0.601128	1	1	FALSE	FALSE
DBP	CCN2-IGF2R	-0.288139	0.604048	1	1	FALSE	FALSE
DBP	CXCL12-SDC4	-0.116383	0.604808	1	1	FALSE	FALSE
DBP	ANGPTL2-ITGA5_ITGB1	-0.300641	0.605828	1	1	FALSE	FALSE
DBP	SERPINE2-LRP1	-0.0560106	0.606568	1	1	FALSE	FALSE
DBP	LAMB1-CD44	-0.244999	0.610428	1	1	FALSE	FALSE
DBP	LAMC1-ITGA7_ITGB1	-0.247911	0.610868	1	1	FALSE	FALSE
DBP	LAMB2-ITGA6_ITGB1	-0.160205	0.611548	1	1	FALSE	FALSE
DBP	F13A1-ITGA9	-0.312007	0.613988	1	1	FALSE	FALSE
DBP	PDAP1-PDGFRB	-0.107622	0.616308	1	1	FALSE	FALSE
DBP	VTN-ITGAV_ITGB1	-0.255037	0.622768	1	1	FALSE	FALSE
DBP	LAMB2-RPSA	-0.0272678	0.627407	1	1	FALSE	FALSE
DBP	PTDSS1-JMJD6	-0.00810301	0.628467	1	1	FALSE	FALSE
DBP	VEGFB-NRP1	-0.00823073	0.628727	1	1	FALSE	FALSE
DBP	LAMB2-CD44	-0.0206454	0.628867	1	1	FALSE	FALSE
DBP	COL18A1-ITGA1_ITGB1	-0.350632	0.632267	1	1	FALSE	FALSE
DBP	NID1-ITGB1	-0.320527	0.633807	1	1	FALSE	FALSE
DBP	THBS1-ITGA6	-0.260103	0.640407	1	1	FALSE	FALSE
DBP	JAM3-ITGB1	-0.380377	0.641267	1	1	FALSE	FALSE
DBP	LAMC1-CD44	-0.457292	0.655287	1	1	FALSE	FALSE
DBP	ADAM9-ITGA6	-0.0417266	0.656647	1	1	FALSE	FALSE
DBP	LAMA5-ITGA6_ITGB1	-0.262241	0.657247	1	1	FALSE	FALSE
DBP	PIGF-FLT1	-0.153295	0.664087	1	1	FALSE	FALSE
DBP	CCN1-ITGA5	-0.495202	0.665307	1	1	FALSE	FALSE
DBP	CALM1-PTPRA	-0.46352	0.666547	1	1	FALSE	FALSE
DBP	PSAP-LRP1	-0.115225	0.672307	1	1	FALSE	FALSE
DBP	LAMA2-DAG1	-0.0511874	0.673167	1	1	FALSE	FALSE
DBP	LAMA2-ITGA9_ITGB1	-0.399383	0.674067	1	1	FALSE	FALSE
DBP	FN1-ITGA6	-0.346555	0.676806	1	1	FALSE	FALSE
DBP	VWF-SIRPA	-0.439585	0.677106	1	1	FALSE	FALSE
DBP	RGMB-BMPR2	-0.495409	0.679126	1	1	FALSE	FALSE
DBP	FGF12-FGFR1	-0.14085	0.686246	1	1	FALSE	FALSE
DBP	COL18A1-GPC1	-0.543603	0.687286	1	1	FALSE	FALSE
DBP	HMGB1-THBD	-0.299188	0.691146	1	1	FALSE	FALSE
DBP	LAMA4-ITGA6_ITGB1	-0.347584	0.692526	1	1	FALSE	FALSE
DBP	COL6A1-ITGA6	-0.324344	0.696646	1	1	FALSE	FALSE
DBP	C3-IFITM1	-0.11897	0.697926	1	1	FALSE	FALSE
DBP	TFPI-SDC4	-0.581027	0.699346	1	1	FALSE	FALSE
DBP	VCAN-ITGB1	-0.532652	0.701946	1	1	FALSE	FALSE
DBP	CALM1-RYR2	-0.117525	0.703226	1	1	FALSE	FALSE
DBP	FBLN1-ITGB1	-0.488636	0.706486	1	1	FALSE	FALSE
DBP	CCN1-SDC4	-0.69862	0.707326	1	1	FALSE	FALSE
DBP	ADAM15-ITGB1	-0.0688202	0.708766	1	1	FALSE	FALSE
DBP	LAMB1-ITGA6_ITGB1	-0.432555	0.711966	1	1	FALSE	FALSE
DBP	LPL-LRP1	-0.0707699	0.712186	1	1	FALSE	FALSE
DBP	SPON2-ITGA5	-0.682926	0.714046	1	1	FALSE	FALSE
DBP	ASIP-ATRN	-0.237302	0.714286	1	1	FALSE	FALSE
DBP	SEMA4D-PLXNB1	-0.0861209	0.719186	1	1	FALSE	FALSE
DBP	LAMC1-ITGA6_ITGB1	-0.598625	0.721026	1	1	FALSE	FALSE
DBP	VWF-LRP1	-0.112145	0.731445	1	1	FALSE	FALSE
DBP	LAMA5-ITGA7_ITGB1	-0.731091	0.733705	1	1	FALSE	FALSE
DBP	PTN-SDC3	-0.527024	0.733865	1	1	FALSE	FALSE
DBP	FN1-IL17RC	-0.121221	0.740705	1	1	FALSE	FALSE
DBP	RTN4-TNFRSF19	-0.73593	0.741765	1	1	FALSE	FALSE
DBP	APP-LRP1	-0.0617891	0.742945	1	1	FALSE	FALSE
DBP	C1QB-C1QBP	-0.369232	0.750585	1	1	FALSE	FALSE
DBP	S100A9-CD36	-0.0575451	0.756545	1	1	FALSE	FALSE
DBP	ADAM9-ITGAV	-0.546231	0.758405	1	1	FALSE	FALSE
DBP	CALM1-KCNQ1	-0.325748	0.759905	1	1	FALSE	FALSE
DBP	THBS4-CD47	-0.619048	0.764245	1	1	FALSE	FALSE
DBP	THBS4-CD36	-0.831769	0.769965	1	1	FALSE	FALSE
DBP	SEMA4D-ERBB2	-0.0975471	0.773625	1	1	FALSE	FALSE
DBP	ADAM10-TSPAN12	-1.06085	0.784864	1	1	FALSE	FALSE
DBP	GSTP1-EGFR	-0.383758	0.786784	1	1	FALSE	FALSE
DBP	S100A8-CD36	-0.298755	0.793384	1	1	FALSE	FALSE
DBP	CCN1-CAV1	-0.565903	0.797384	1	1	FALSE	FALSE
DBP	ADAM23-ITGA5	-0.383965	0.799644	1	1	FALSE	FALSE
DBP	MIF-EGFR	-0.751762	0.805744	1	1	FALSE	FALSE
DBP	GNAI2-S1PR1	-0.193097	0.805804	1	1	FALSE	FALSE
DBP	S100A4-ERBB2	-1.25657	0.813684	1	1	FALSE	FALSE
DBP	COL6A2-CD44	-0.823988	0.815124	1	1	FALSE	FALSE
DBP	DCN-EGFR	-0.710208	0.819304	1	1	FALSE	FALSE
DBP	LAMB2-ITGA7_ITGB1	-0.103418	0.822884	1	1	FALSE	FALSE
DBP	THBS1-CD36	-0.999809	0.825143	1	1	FALSE	FALSE
DBP	COL3A1-ITGA1_ITGB1	-1.19391	0.832043	1	1	FALSE	FALSE
DBP	MIF-ACKR3	-1.45296	0.834803	1	1	FALSE	FALSE
DBP	COL1A2-ITGA1_ITGB1	-1.21387	0.838023	1	1	FALSE	FALSE
DBP	COL6A1-ITGA1_ITGB1	-1.23965	0.838763	1	1	FALSE	FALSE
DBP	FN1-ITGAV_ITGB1	-1.3962	0.844023	1	1	FALSE	FALSE
DBP	TIMP2-ITGB1	-1.33909	0.845343	1	1	FALSE	FALSE
DBP	FSTL1-DIP2A	-1.33828	0.846843	1	1	FALSE	FALSE
DBP	COL1A2-CD93	-1.50975	0.849163	1	1	FALSE	FALSE
DBP	CD14-ITGB1	-0.68202	0.850043	1	1	FALSE	FALSE
DBP	THBS1-SDC4	-0.721635	0.851143	1	1	FALSE	FALSE
DBP	LAMA2-ITGA7_ITGB1	-0.519688	0.851403	1	1	FALSE	FALSE
DBP	FGF1-TGFBR3	-1.4863	0.851643	1	1	FALSE	FALSE
DBP	PTN-PLXNB2	-0.251812	0.854243	1	1	FALSE	FALSE
DBP	S100A4-EGFR	-0.121312	0.854663	1	1	FALSE	FALSE
DBP	PLA2G2A-ITGA5	-1.16026	0.857303	1	1	FALSE	FALSE
DBP	MIF-CD44_CD74	-1.16391	0.857483	1	1	FALSE	FALSE
DBP	COL6A2-ITGA1_ITGB1	-1.49642	0.869003	1	1	FALSE	FALSE
DBP	CXCL12-ACKR3	-1.86597	0.871783	1	1	FALSE	FALSE
DBP	ARF6-PLD1	-0.68863	0.874203	1	1	FALSE	FALSE
DBP	PTN-SDC4	-0.633532	0.877062	1	1	FALSE	FALSE
DBP	ADAM9-ITGB1	-0.511465	0.879042	1	1	FALSE	FALSE
DBP	CALM1-PDE1C	-0.353844	0.881702	1	1	FALSE	FALSE
DBP	COL1A2-CD36	-1.43644	0.885382	1	1	FALSE	FALSE
DBP	COL3A1-DDR2	-1.69709	0.887022	1	1	FALSE	FALSE
DBP	FN1-ITGA5_ITGB1	-1.64126	0.887202	1	1	FALSE	FALSE
DBP	RGMA-BMPR2	-1.79227	0.890422	1	1	FALSE	FALSE
DBP	LAMA2-ITGA6_ITGB1	-1.64666	0.892902	1	1	FALSE	FALSE
DBP	COL6A3-CD44	-2.2083	0.893622	1	1	FALSE	FALSE
DBP	PKM-CD44	-0.4045	0.897842	1	1	FALSE	FALSE
DBP	CXCL12-ITGAV	-0.935434	0.900182	1	1	FALSE	FALSE
DBP	SPON2-ITGB1	-1.50873	0.903522	1	1	FALSE	FALSE
DBP	ARF6-SMAP1	-1.7537	0.904762	1	1	FALSE	FALSE
DBP	SEMA4D-PLXNB2	-0.501885	0.905202	1	1	FALSE	FALSE
DBP	APP-NOTCH2	-0.933514	0.905482	1	1	FALSE	FALSE
DBP	LPL-CD44	-2.62666	0.908902	1	1	FALSE	FALSE
DBP	VWF-SCARA5	-2.7163	0.910362	1	1	FALSE	FALSE
DBP	TIMP3-CD44	-2.66204	0.910482	1	1	FALSE	FALSE
DBP	APP-LRP10	-0.222677	0.910822	1	1	FALSE	FALSE
DBP	LAMA2-ITGA1	-0.96864	0.911642	1	1	FALSE	FALSE
DBP	HRAS-CAV1	-0.548463	0.912882	1	1	FALSE	FALSE
DBP	VWF-ITGB1	-2.32058	0.914402	1	1	FALSE	FALSE
DBP	GRN-EGFR	-0.274288	0.917582	1	1	FALSE	FALSE
DBP	BSG-SLC16A7	-0.675619	0.918802	1	1	FALSE	FALSE
DBP	QDPR-DYSF	-2.71674	0.922362	1	1	FALSE	FALSE
DBP	FGF1-NRP1	-3.0371	0.927081	1	1	FALSE	FALSE
DBP	PLA2G2A-ITGAV	-2.6541	0.927221	1	1	FALSE	FALSE
DBP	ADAM10-CADM1	-1.95198	0.928821	1	1	FALSE	FALSE
DBP	APP-NCSTN	-0.365466	0.930041	1	1	FALSE	FALSE
DBP	S100A1-RYR2	-0.0614196	0.932021	1	1	FALSE	FALSE
DBP	FABP5-RXRA	-2.52901	0.932041	1	1	FALSE	FALSE
DBP	F13A1-ITGB1	-2.02502	0.932301	1	1	FALSE	FALSE
DBP	FN1-CD44	-3.46648	0.933241	1	1	FALSE	FALSE
DBP	CALR-ITGAV	-0.128541	0.936341	1	1	FALSE	FALSE
DBP	CD55-ADGRE5	-2.87157	0.936561	1	1	FALSE	FALSE
DBP	LRPAP1-SORT1	-4.06294	0.937241	1	1	FALSE	FALSE
DBP	MIF-TNFRSF14	-1.19822	0.937881	1	1	FALSE	FALSE
DBP	C1QA-CD93	-2.73869	0.941341	1	1	FALSE	FALSE
DBP	C3-NRP1	-0.707282	0.941561	1	1	FALSE	FALSE
DBP	PTN-NCL	-2.75844	0.946301	1	1	FALSE	FALSE
DBP	COPA-CD74	-2.74746	0.946581	1	1	FALSE	FALSE
DBP	MMRN2-CD93	-1.47776	0.948021	1	1	FALSE	FALSE
DBP	NAMPT-ITGA5_ITGB1	-3.26657	0.948381	1	1	FALSE	FALSE
DBP	APP-GPC1	-3.87033	0.953501	1	1	FALSE	FALSE
DBP	APP-TSPAN12	-2.88669	0.953981	1	1	FALSE	FALSE
DBP	LGI4-ADAM23	-0.438016	0.954821	1	1	FALSE	FALSE
DBP	COL6A3-ITGA1_ITGB1	-3.22993	0.958061	1	1	FALSE	FALSE
DBP	ANXA1-DYSF	-4.02534	0.958601	1	1	FALSE	FALSE
DBP	LPL-GPIHBP1	-2.79821	0.964621	1	1	FALSE	FALSE
DBP	HBEGF-CD9	-1.44477	0.964981	1	1	FALSE	FALSE
DBP	JAM2-ITGAV_ITGB1	-4.42393	0.965981	1	1	FALSE	FALSE
DBP	CALM3-EGFR	-2.98216	0.967521	1	1	FALSE	FALSE
DBP	PSAP-SORT1	-4.83491	0.973761	1	1	FALSE	FALSE
DBP	C3-CD81	-7.7152	0.974121	1	1	FALSE	FALSE
DBP	CALM3-RYR2	-1.56224	0.974201	1	1	FALSE	FALSE
DBP	APP-CD74	-1.52079	0.974601	1	1	FALSE	FALSE
DBP	LAMA2-RPSA	-3.25026	0.97592	1	1	FALSE	FALSE
DBP	CCN1-ITGAV	-8.66222	0.97614	1	1	FALSE	FALSE
DBP	CX3CL1-ITGAV	-8.0815	0.97684	1	1	FALSE	FALSE
DBP	FNDC5-ITGAV	-8.89243	0.97868	1	1	FALSE	FALSE
DBP	LUM-ITGB1	-7.63899	0.9791	1	1	FALSE	FALSE
DBP	CALM3-KCNQ1	-3.89003	0.97932	1	1	FALSE	FALSE
DBP	COL1A2-CD44	-9.37863	0.9796	1	1	FALSE	FALSE
DBP	GNAI2-CAV1	-1.78041	0.98098	1	1	FALSE	FALSE
DBP	TIMP2-CD44	-6.31914	0.98362	1	1	FALSE	FALSE
DBP	CALM3-PDE1C	-2.21812	0.9841	1	1	FALSE	FALSE
DBP	GRN-SORT1	-9.08851	0.98416	1	1	FALSE	FALSE
DBP	COL6A1-CD44	-9.58843	0.98468	1	1	FALSE	FALSE
DBP	FGF7-NRP1	-10.241	0.98804	1	1	FALSE	FALSE
DBP	PLA2G2A-ITGB1	-17.0477	0.98852	1	1	FALSE	FALSE
DBP	LGALS1-ITGB1	-4.65657	0.9909	1	1	FALSE	FALSE
DBP	LAMA2-CD44	-13.3403	0.99136	1	1	FALSE	FALSE
DBP	C3-CD46	-12.9587	0.99292	1	1	FALSE	FALSE
DBP	CXCL12-ITGB1	-0.766547	0.99308	1	1	FALSE	FALSE
DBP	GNAI2-IGF1R	-4.91155	0.99562	1	1	FALSE	FALSE
DBP	LGALS3BP-ITGB1	-17.7315	0.99792	1	1	FALSE	FALSE
DBP	GNAI2-EDNRB	-12.0434	0.99804	1	1	FALSE	FALSE
DBP	GNAI2-EGFR	-11.5811	0.99818	1	1	FALSE	FALSE
DBP	HLA-A-APLP2	-1.25978	1	1	1	FALSE	FALSE
DBP	HLA-A-ERBB2	-3.39013	1	1	1	FALSE	FALSE
DBP	TIMP1-CD63	-6.29295	1	1	1	FALSE	FALSE
SBP	EFNB1-ERBB2	-1.69834	1.99996e-05	0.00733985	0.00183496	TRUE	TRUE
SBP	GPC3-FLT1	-1.17208	1.99996e-05	0.00733985	0.00183496	TRUE	TRUE
SBP	GPC3-LRP1	1.56203	1.99996e-05	0.00733985	0.00183496	TRUE	TRUE
SBP	LAMB2-DAG1	5.20026	1.99996e-05	0.00733985	0.00183496	TRUE	TRUE
SBP	PSAP-AR	-1.93071	0.00193996	0.711966	0.142393	FALSE	FALSE
SBP	APOE-VLDLR	13.4101	0.00445991	1	0.272798	FALSE	FALSE
SBP	LPL-GPIHBP1	-24.1436	0.00579988	1	0.30408	FALSE	FALSE
SBP	VEGFB-NRP1	0.682507	0.0153597	1	0.588915	FALSE	FALSE
SBP	FNDC5-ITGAV	-14.8234	0.0195196	1	0.588915	FALSE	FALSE
SBP	LRPAP1-VLDLR	10.8641	0.0195596	1	0.588915	FALSE	FALSE
SBP	CALM3-AR	-0.969333	0.0203596	1	0.588915	FALSE	FALSE
SBP	NCAM1-FGFR1	5.2342	0.0238395	1	0.588915	FALSE	FALSE
SBP	COL4A2-CD93	-12.2553	0.0242595	1	0.588915	FALSE	FALSE
SBP	YBX1-NOTCH1	8.87308	0.0245395	1	0.588915	FALSE	FALSE
SBP	NCAM1-PTPRA	7.06533	0.0261995	1	0.588915	FALSE	FALSE
SBP	TCTN1-TMEM67	11.497	0.0265195	1	0.588915	FALSE	FALSE
SBP	FABP5-RXRA	-8.43879	0.0272795	1	0.588915	FALSE	FALSE
SBP	VWF-SCARA5	-10.1535	0.0370193	1	0.70882	FALSE	FALSE
SBP	COL4A2-ITGA1_ITGB1	-4.66965	0.0377592	1	0.70882	FALSE	FALSE
SBP	THBS4-CD47	-7.72533	0.0399392	1	0.70882	FALSE	FALSE
SBP	LAMB2-RPSA	-0.885715	0.0405592	1	0.70882	FALSE	FALSE
SBP	F13A1-ITGB1	-5.34299	0.0448791	1	0.729837	FALSE	FALSE
SBP	GPI-AMFR	-5.63716	0.0457391	1	0.729837	FALSE	FALSE
SBP	THBS1-CD47	-6.75147	0.052119	1	0.796986	FALSE	FALSE
SBP	APOE-SDC2	1.12904	0.0588588	1	0.804604	FALSE	FALSE
SBP	NAMPT-ITGA5_ITGB1	-3.76247	0.0642387	1	0.804604	FALSE	FALSE
SBP	JAM2-ITGAV_ITGB1	-4.1053	0.0653387	1	0.804604	FALSE	FALSE
SBP	LAMA4-ITGA7_ITGB1	-5.74063	0.0708586	1	0.804604	FALSE	FALSE
SBP	COL4A2-CD44	-5.58754	0.0718786	1	0.804604	FALSE	FALSE
SBP	FSTL1-DIP2A	-5.04906	0.0742985	1	0.804604	FALSE	FALSE
SBP	VCL-ITGB5	3.06942	0.0764385	1	0.804604	FALSE	FALSE
SBP	LRPAP1-SORT1	5.15365	0.0765185	1	0.804604	FALSE	FALSE
SBP	COL6A1-ITGA1_ITGB1	-2.77759	0.0781784	1	0.804604	FALSE	FALSE
SBP	GNAI2-CAV1	0.809525	0.0791784	1	0.804604	FALSE	FALSE
SBP	ADAM9-ITGB5	1.05966	0.0795384	1	0.804604	FALSE	FALSE
SBP	GRN-SORT1	3.08148	0.0796784	1	0.804604	FALSE	FALSE
SBP	ARF6-SMAP1	-3.53791	0.0822184	1	0.804604	FALSE	FALSE
SBP	C3-CD46	2.22363	0.0847583	1	0.804604	FALSE	FALSE
SBP	THBS2-NOTCH3	3.16319	0.0902982	1	0.804604	FALSE	FALSE
SBP	VTN-ITGAV_ITGB5	2.17821	0.0924582	1	0.804604	FALSE	FALSE
SBP	COL6A2-ITGA1_ITGB1	-2.47944	0.0939781	1	0.804604	FALSE	FALSE
SBP	TLN1-ITGB5	0.609133	0.0944381	1	0.804604	FALSE	FALSE
SBP	A2M-LRP1	1.04703	0.101058	1	0.804604	FALSE	FALSE
SBP	LGALS3BP-ITGB1	-2.35066	0.101538	1	0.804604	FALSE	FALSE
SBP	VEGFA-ITGA9	1.89782	0.103958	1	0.804604	FALSE	FALSE
SBP	LAMC1-ITGA7_ITGB1	-2.92079	0.105078	1	0.804604	FALSE	FALSE
SBP	NID1-ITGB1	-3.01408	0.113858	1	0.804604	FALSE	FALSE
SBP	CD55-ADGRE5	2.70338	0.117358	1	0.804604	FALSE	FALSE
SBP	SERPING1-LRP1	3.36725	0.120298	1	0.804604	FALSE	FALSE
SBP	DCN-EGFR	2.13372	0.123378	1	0.804604	FALSE	FALSE
SBP	ADAM15-ITGA9	0.143636	0.124398	1	0.804604	FALSE	FALSE
SBP	RGMB-BMPR2	-3.35475	0.126417	1	0.804604	FALSE	FALSE
SBP	C3-IFITM1	0.631991	0.126617	1	0.804604	FALSE	FALSE
SBP	LAMC1-CD44	-3.37195	0.127717	1	0.804604	FALSE	FALSE
SBP	LAMA5-ITGA7_ITGB1	-3.04751	0.127757	1	0.804604	FALSE	FALSE
SBP	COL1A2-ITGA1_ITGB1	-2.02994	0.133177	1	0.804604	FALSE	FALSE
SBP	GNAI2-ADCY9	0.3071	0.133417	1	0.804604	FALSE	FALSE
SBP	ADAM10-TSPAN12	-3.27163	0.134397	1	0.804604	FALSE	FALSE
SBP	FN1-IL17RC	0.550496	0.136217	1	0.804604	FALSE	FALSE
SBP	APP-TSPAN12	-1.70125	0.136777	1	0.804604	FALSE	FALSE
SBP	COL3A1-ITGA1_ITGB1	-1.99344	0.137197	1	0.804604	FALSE	FALSE
SBP	HRAS-INSR	0.525617	0.139857	1	0.804604	FALSE	FALSE
SBP	COL3A1-DDR2	-2.46816	0.141577	1	0.804604	FALSE	FALSE
SBP	TIMP3-CD44	-3.03373	0.143397	1	0.804604	FALSE	FALSE
SBP	GNAS-ADCY9	2.36173	0.144017	1	0.804604	FALSE	FALSE
SBP	FNDC5-ITGB5	0.671482	0.144697	1	0.804604	FALSE	FALSE
SBP	MMRN2-CLEC14A	-2.00992	0.149017	1	0.8103	FALSE	FALSE
SBP	VEGFA-EGFR	1.68757	0.154757	1	0.8103	FALSE	FALSE
SBP	HMGB1-THBD	-1.47773	0.157017	1	0.8103	FALSE	FALSE
SBP	HSPG2-FGFR1	2.83795	0.159317	1	0.8103	FALSE	FALSE
SBP	GRN-EGFR	0.273533	0.160337	1	0.8103	FALSE	FALSE
SBP	ADAM9-ITGB1	-0.740074	0.160577	1	0.8103	FALSE	FALSE
SBP	HRAS-CAV1	0.576578	0.161177	1	0.8103	FALSE	FALSE
SBP	ARF1-INSR	0.45649	0.165277	1	0.819683	FALSE	FALSE
SBP	VWF-ITGB1	-1.99588	0.167797	1	0.821085	FALSE	FALSE
SBP	LGALS3-ENG	-2.2824	0.175936	1	0.827591	FALSE	FALSE
SBP	LPL-CD44	-2.3957	0.177576	1	0.827591	FALSE	FALSE
SBP	AZGP1-ITGAV	-2.32103	0.178456	1	0.827591	FALSE	FALSE
SBP	VEGFA-NRP1	1.24951	0.179536	1	0.827591	FALSE	FALSE
SBP	QDPR-DYSF	-2.0949	0.182356	1	0.827591	FALSE	FALSE
SBP	CCN1-ITGA5	-2.15235	0.182656	1	0.827591	FALSE	FALSE
SBP	ANXA1-DYSF	-1.60395	0.185516	1	0.830299	FALSE	FALSE
SBP	APP-NOTCH2	-0.823412	0.192416	1	0.834354	FALSE	FALSE
SBP	JAG1-NOTCH3	1.93967	0.194736	1	0.834354	FALSE	FALSE
SBP	LGALS3-MCAM	-1.63216	0.195396	1	0.834354	FALSE	FALSE
SBP	COL4A1-CD44	-2.14615	0.195516	1	0.834354	FALSE	FALSE
SBP	SEMA4D-PLXNB2	-0.444782	0.199956	1	0.838431	FALSE	FALSE
SBP	LMAN1-MCFD2	-2.13653	0.204556	1	0.838431	FALSE	FALSE
SBP	PTDSS1-JMJD6	-0.0504769	0.208216	1	0.838431	FALSE	FALSE
SBP	GSTP1-EGFR	0.798116	0.215956	1	0.838431	FALSE	FALSE
SBP	MIF-TNFRSF14	0.604413	0.216156	1	0.838431	FALSE	FALSE
SBP	LAMC1-ITGA1	-1.56978	0.216636	1	0.838431	FALSE	FALSE
SBP	C1QA-CD93	-1.26714	0.216876	1	0.838431	FALSE	FALSE
SBP	ADAM15-ITGAV	-0.511783	0.216936	1	0.838431	FALSE	FALSE
SBP	CX3CL1-ITGAV	-1.68376	0.220976	1	0.838431	FALSE	FALSE
SBP	SPARC-ENG	-0.982667	0.221956	1	0.838431	FALSE	FALSE
SBP	CCN1-ITGB5	0.894576	0.223956	1	0.838431	FALSE	FALSE
SBP	CALM1-PDE1C	-0.367357	0.224816	1	0.838431	FALSE	FALSE
SBP	SEMA4D-PLXNB1	-0.25733	0.228155	1	0.838431	FALSE	FALSE
SBP	SPON2-ITGB1	-1.09792	0.228455	1	0.838431	FALSE	FALSE
SBP	CALM3-PDE1C	-0.297057	0.235875	1	0.857091	FALSE	FALSE
SBP	FGF9-FGFR1	1.43519	0.244175	1	0.876578	FALSE	FALSE
SBP	CCN1-CAV1	0.908309	0.246015	1	0.876578	FALSE	FALSE
SBP	PSEN1-NOTCH3	1.20874	0.249395	1	0.880077	FALSE	FALSE
SBP	CXCL12-ITGB1	-0.0393077	0.255815	1	0.894134	FALSE	FALSE
SBP	FBLN1-ITGB1	-1.23861	0.258715	1	0.895739	FALSE	FALSE
SBP	ADAM23-ITGA5	-0.549319	0.263695	1	0.897705	FALSE	FALSE
SBP	APP-GPC1	-1.19251	0.264175	1	0.897705	FALSE	FALSE
SBP	LTBP3-ITGB5	0.159479	0.271515	1	0.90092	FALSE	FALSE
SBP	COL4A1-CD93	-1.28177	0.271995	1	0.90092	FALSE	FALSE
SBP	COL6A1-CD44	-1.28655	0.275354	1	0.90092	FALSE	FALSE
SBP	FBN1-ITGA5	0.248825	0.276314	1	0.90092	FALSE	FALSE
SBP	COL6A2-CD44	-0.991544	0.282694	1	0.90092	FALSE	FALSE
SBP	COPA-CD74	-0.849781	0.282814	1	0.90092	FALSE	FALSE
SBP	COL4A1-ITGA1_ITGB1	-1.17083	0.286194	1	0.90092	FALSE	FALSE
SBP	CALM3-INSR	0.694386	0.286554	1	0.90092	FALSE	FALSE
SBP	JAG2-NOTCH3	1.45858	0.287214	1	0.90092	FALSE	FALSE
SBP	SERPINF1-PLXDC1	-0.871826	0.296094	1	0.920903	FALSE	FALSE
SBP	GNAI2-S1PR3	0.184748	0.302954	1	0.921475	FALSE	FALSE
SBP	IGF1-INSR	1.10097	0.303134	1	0.921475	FALSE	FALSE
SBP	MIF-ACKR3	1.33147	0.305454	1	0.921475	FALSE	FALSE
SBP	CALM1-INSR	0.726018	0.307174	1	0.921475	FALSE	FALSE
SBP	APP-CD74	-0.221053	0.313574	1	0.921475	FALSE	FALSE
SBP	ADAM9-ITGAV	-0.848356	0.316254	1	0.921475	FALSE	FALSE
SBP	THBS2-CD47	0.794766	0.319734	1	0.921475	FALSE	FALSE
SBP	TGM2-ITGA9	0.867317	0.320894	1	0.921475	FALSE	FALSE
SBP	CALM1-KCNQ1	-0.51113	0.322334	1	0.921475	FALSE	FALSE
SBP	SORBS1-ITGA1	0.833387	0.326073	1	0.921475	FALSE	FALSE
SBP	GNAI2-EDNRB	-0.130496	0.329373	1	0.921475	FALSE	FALSE
SBP	FAM3C-LIFR	1.00922	0.329513	1	0.921475	FALSE	FALSE
SBP	COL1A2-CD93	-1.21139	0.332833	1	0.921475	FALSE	FALSE
SBP	CALM3-KCNQ1	-0.412298	0.343173	1	0.921475	FALSE	FALSE
SBP	LAMB2-ITGA9_ITGB1	0.605585	0.344533	1	0.921475	FALSE	FALSE
SBP	COL4A1-CD47	-0.668559	0.345613	1	0.921475	FALSE	FALSE
SBP	TNXB-ITGA9_ITGB1	0.59616	0.348093	1	0.921475	FALSE	FALSE
SBP	CALR-LRP1	0.111277	0.352033	1	0.921475	FALSE	FALSE
SBP	JAG1-CD46	1.14085	0.352653	1	0.921475	FALSE	FALSE
SBP	VCAN-ITGB1	-0.953869	0.356473	1	0.921475	FALSE	FALSE
SBP	MMRN2-CD93	-0.361725	0.362433	1	0.921475	FALSE	FALSE
SBP	APOE-LRP1	1.1112	0.366833	1	0.921475	FALSE	FALSE
SBP	COL6A3-ITGA9_ITGB1	0.907817	0.367993	1	0.921475	FALSE	FALSE
SBP	LAMB1-ITGA9_ITGB1	0.709405	0.370773	1	0.921475	FALSE	FALSE
SBP	ADAM10-GPNMB	-0.485216	0.376332	1	0.921475	FALSE	FALSE
SBP	LAMA5-ITGA9_ITGB1	0.601839	0.380012	1	0.921475	FALSE	FALSE
SBP	IGF1-IGF2R	1.03719	0.383672	1	0.921475	FALSE	FALSE
SBP	APP-NCSTN	-0.116597	0.385672	1	0.921475	FALSE	FALSE
SBP	FN1-SDC2	1.02103	0.389432	1	0.921475	FALSE	FALSE
SBP	C3-LRP1	0.718606	0.391332	1	0.921475	FALSE	FALSE
SBP	LAMB1-CD44	-0.797609	0.396392	1	0.921475	FALSE	FALSE
SBP	GRN-TNFRSF1A	-0.646168	0.396952	1	0.921475	FALSE	FALSE
SBP	MIF-EGFR	0.635315	0.403052	1	0.921475	FALSE	FALSE
SBP	PTN-PTPRB	-0.954921	0.403692	1	0.921475	FALSE	FALSE
SBP	TGM2-ITGB1	-0.879878	0.404772	1	0.921475	FALSE	FALSE
SBP	PIGF-FLT1	-0.327316	0.406452	1	0.921475	FALSE	FALSE
SBP	FN1-ITGA9	0.659295	0.411452	1	0.921475	FALSE	FALSE
SBP	SORBS1-ITGB5	0.755589	0.413692	1	0.921475	FALSE	FALSE
SBP	NAMPT-INSR	0.835258	0.414992	1	0.921475	FALSE	FALSE
SBP	C1QB-C1QBP	-0.421845	0.415392	1	0.921475	FALSE	FALSE
SBP	COL1A1-ITGA5	0.760273	0.417772	1	0.921475	FALSE	FALSE
SBP	PTN-PLXNB2	-0.154939	0.419192	1	0.921475	FALSE	FALSE
SBP	COL1A2-CD44	-0.722549	0.422092	1	0.921475	FALSE	FALSE
SBP	PDGFB-LRP1	0.229573	0.425511	1	0.921475	FALSE	FALSE
SBP	LAMA4-ITGA9_ITGB1	0.552996	0.425871	1	0.921475	FALSE	FALSE
SBP	ADAM15-ITGB1	-0.0985812	0.430231	1	0.921475	FALSE	FALSE
SBP	S100A4-EGFR	0.0729781	0.430331	1	0.921475	FALSE	FALSE
SBP	GAS6-AXL	-0.52046	0.430631	1	0.921475	FALSE	FALSE
SBP	COL6A2-ITGA9_ITGB1	0.516144	0.434251	1	0.921475	FALSE	FALSE
SBP	NCAM1-CACNA1C	0.838226	0.439251	1	0.921475	FALSE	FALSE
SBP	DLK1-NOTCH2	-0.68043	0.439331	1	0.921475	FALSE	FALSE
SBP	TGM2-ADGRG1	-0.793255	0.439891	1	0.921475	FALSE	FALSE
SBP	C3-NRP1	0.157273	0.440111	1	0.921475	FALSE	FALSE
SBP	SEMA4B-DCBLD2	0.86297	0.444231	1	0.921475	FALSE	FALSE
SBP	COL18A1-GPC1	-0.835111	0.446471	1	0.921475	FALSE	FALSE
SBP	MFGE8-ITGB5	0.742584	0.452331	1	0.921475	FALSE	FALSE
SBP	MFGE8-PDGFRB	-0.592948	0.455091	1	0.921475	FALSE	FALSE
SBP	SPTAN1-PTPRA	0.518627	0.455331	1	0.921475	FALSE	FALSE
SBP	CCN1-ITGAV	-0.798261	0.457531	1	0.921475	FALSE	FALSE
SBP	COL18A1-ITGB5	0.754573	0.462231	1	0.921475	FALSE	FALSE
SBP	VWF-SIRPA	-0.663026	0.470691	1	0.921475	FALSE	FALSE
SBP	PSEN1-NCSTN	0.597233	0.472331	1	0.921475	FALSE	FALSE
SBP	THBS4-CD36	-0.712731	0.473271	1	0.921475	FALSE	FALSE
SBP	GRN-TNFRSF1B	0.184232	0.473311	1	0.921475	FALSE	FALSE
SBP	FN1-ITGA5_ITGB1	0.653245	0.474491	1	0.921475	FALSE	FALSE
SBP	GNAI2-S1PR1	-0.137119	0.47699	1	0.921475	FALSE	FALSE
SBP	CALM1-RYR2	-0.161544	0.47895	1	0.921475	FALSE	FALSE
SBP	LAMA2-ITGA6_ITGB1	-0.642307	0.48113	1	0.921475	FALSE	FALSE
SBP	CALM3-RYR2	-0.134947	0.48171	1	0.921475	FALSE	FALSE
SBP	LUM-ITGB1	-0.509488	0.48809	1	0.921475	FALSE	FALSE
SBP	NUCB2-ERAP1	0.407729	0.48933	1	0.921475	FALSE	FALSE
SBP	CD59-STAB1	0.566429	0.49039	1	0.921475	FALSE	FALSE
SBP	S100A1-RYR2	-0.0138922	0.49113	1	0.921475	FALSE	FALSE
SBP	VWF-ITGA9	0.618906	0.49209	1	0.921475	FALSE	FALSE
SBP	ADAM10-AXL	-0.349394	0.50075	1	0.921475	FALSE	FALSE
SBP	MFGE8-ITGAV	-0.464974	0.50091	1	0.921475	FALSE	FALSE
SBP	CALR-ITGAV	-0.0267901	0.50185	1	0.921475	FALSE	FALSE
SBP	ANXA2-ROBO4	-0.218138	0.50277	1	0.921475	FALSE	FALSE
SBP	COL6A1-ITGA9_ITGB1	0.495107	0.50339	1	0.921475	FALSE	FALSE
SBP	PTN-NCL	-0.427862	0.50367	1	0.921475	FALSE	FALSE
SBP	FN1-ITGAV_ITGB1	0.635536	0.50619	1	0.921475	FALSE	FALSE
SBP	VEGFA-SIRPA	0.676143	0.50881	1	0.921475	FALSE	FALSE
SBP	LAMB1-ITGA7_ITGB1	-0.690226	0.51049	1	0.921475	FALSE	FALSE
SBP	NID1-ITGAV	-0.273335	0.51083	1	0.921475	FALSE	FALSE
SBP	CD14-ITGB1	-0.307788	0.51091	1	0.921475	FALSE	FALSE
SBP	ANGPTL2-ITGA5_ITGB1	-0.599703	0.51221	1	0.921475	FALSE	FALSE
SBP	COL4A1-ITGA9_ITGB1	0.615994	0.52493	1	0.933742	FALSE	FALSE
SBP	COL1A2-ITGA9_ITGB1	0.447093	0.526169	1	0.933742	FALSE	FALSE
SBP	PTN-SDC3	-0.475873	0.528029	1	0.933742	FALSE	FALSE
SBP	AGTRAP-RACK1	0.669966	0.529209	1	0.933742	FALSE	FALSE
SBP	BSG-SLC16A1	0.549039	0.531749	1	0.933742	FALSE	FALSE
SBP	THBS1-CD36	-0.489662	0.548249	1	0.953809	FALSE	FALSE
SBP	LAMC1-ITGA6_ITGB1	-0.55042	0.551289	1	0.953809	FALSE	FALSE
SBP	CALM3-AQP1	-0.393263	0.556469	1	0.953809	FALSE	FALSE
SBP	CALM3-CACNA1C	0.129219	0.559469	1	0.953809	FALSE	FALSE
SBP	CALM1-CACNA1C	0.149675	0.559569	1	0.953809	FALSE	FALSE
SBP	POMC-RAMP3	-0.423582	0.561029	1	0.953809	FALSE	FALSE
SBP	COL18A1-ITGA1_ITGB1	-0.535367	0.562309	1	0.953809	FALSE	FALSE
SBP	CXCL12-ITGA5	-0.163897	0.563969	1	0.953809	FALSE	FALSE
SBP	HBEGF-CD9	-0.123174	0.570709	1	0.956432	FALSE	FALSE
SBP	GNAI2-EGFR	0.0502089	0.573049	1	0.956432	FALSE	FALSE
SBP	TFPI-VLDLR	0.390506	0.576168	1	0.956432	FALSE	FALSE
SBP	THBS2-CD36	0.55207	0.577788	1	0.956432	FALSE	FALSE
SBP	LAMC1-ITGA9_ITGB1	0.490554	0.582328	1	0.956432	FALSE	FALSE
SBP	PDGFB-ITGAV	0.323591	0.583768	1	0.956432	FALSE	FALSE
SBP	VEGFA-GPC1	-0.447691	0.584008	1	0.956432	FALSE	FALSE
SBP	LAMB2-ITGA7_ITGB1	-0.0455629	0.586368	1	0.956432	FALSE	FALSE
SBP	LPL-LRP1	-0.0621057	0.593268	1	0.963404	FALSE	FALSE
SBP	LRPAP1-LRP1	0.332983	0.601208	1	0.963997	FALSE	FALSE
SBP	SPON2-ITGA5	-0.478749	0.602708	1	0.963997	FALSE	FALSE
SBP	PSAP-SORT1	-0.266922	0.605628	1	0.963997	FALSE	FALSE
SBP	CXCL12-ACKR3	0.506161	0.613268	1	0.963997	FALSE	FALSE
SBP	PLA2G2A-ITGA5	0.310504	0.619128	1	0.963997	FALSE	FALSE
SBP	ADAM15-ITGA5	-0.184977	0.620928	1	0.963997	FALSE	FALSE
SBP	GNAI2-IGF1R	0.0397303	0.626227	1	0.963997	FALSE	FALSE
SBP	S100A9-CD68	0.259508	0.627067	1	0.963997	FALSE	FALSE
SBP	ARF6-PLD1	-0.177454	0.627427	1	0.963997	FALSE	FALSE
SBP	RGMA-HJV	0.266203	0.628167	1	0.963997	FALSE	FALSE
SBP	POMC-PTH1R	0.139348	0.628527	1	0.963997	FALSE	FALSE
SBP	LAMA2-ITGA9_ITGB1	0.396586	0.629827	1	0.963997	FALSE	FALSE
SBP	PKM-CD44	-0.0852013	0.633907	1	0.963997	FALSE	FALSE
SBP	HSPG2-LRP1	0.171044	0.636947	1	0.963997	FALSE	FALSE
SBP	COL1A2-CD36	-0.311195	0.637427	1	0.963997	FALSE	FALSE
SBP	APP-LRP10	-0.0404488	0.638667	1	0.963997	FALSE	FALSE
SBP	FN1-CD44	0.430205	0.639927	1	0.963997	FALSE	FALSE
SBP	FGF18-FGFR1	0.443952	0.643247	1	0.963997	FALSE	FALSE
SBP	C3-CD81	0.347117	0.644967	1	0.963997	FALSE	FALSE
SBP	ASIP-ATRN	-0.152935	0.646167	1	0.963997	FALSE	FALSE
SBP	COL4A2-ITGA9_ITGB1	0.421732	0.652827	1	0.968332	FALSE	FALSE
SBP	S100A9-CD36	-0.0307711	0.656607	1	0.968332	FALSE	FALSE
SBP	APP-LRP1	-0.0369931	0.657567	1	0.968332	FALSE	FALSE
SBP	LAMA2-ITGA1	-0.154841	0.659627	1	0.968332	FALSE	FALSE
SBP	CCN2-LRP1	-0.0888717	0.666727	1	0.974855	FALSE	FALSE
SBP	VTN-ITGA5	0.43976	0.677046	1	0.974866	FALSE	FALSE
SBP	CXCL12-ITGAV	-0.16555	0.678706	1	0.974866	FALSE	FALSE
SBP	LAMB1-ITGA6_ITGB1	-0.275637	0.679206	1	0.974866	FALSE	FALSE
SBP	APOA1-LRP1	0.243969	0.680586	1	0.974866	FALSE	FALSE
SBP	LAMA5-ITGA6_ITGB1	-0.229129	0.686686	1	0.974866	FALSE	FALSE
SBP	POMC-RAMP2	0.0325224	0.689126	1	0.974866	FALSE	FALSE
SBP	LAMB1-ITGA1	-0.380618	0.691266	1	0.974866	FALSE	FALSE
SBP	DLL1-NOTCH3	0.365051	0.691986	1	0.974866	FALSE	FALSE
SBP	SERPINE2-LRP1	-0.0694286	0.695046	1	0.974866	FALSE	FALSE
SBP	LAMA2-CD44	-0.217254	0.697826	1	0.974866	FALSE	FALSE
SBP	LAMA5-BCAM	0.321466	0.698346	1	0.974866	FALSE	FALSE
SBP	VWF-LRP1	-0.0591522	0.698666	1	0.974866	FALSE	FALSE
SBP	JAM3-ITGB1	0.335463	0.701266	1	0.974866	FALSE	FALSE
SBP	CCN1-SDC4	0.356679	0.706686	1	0.975939	FALSE	FALSE
SBP	PDAP1-PDGFRB	0.105224	0.709666	1	0.975939	FALSE	FALSE
SBP	DLK1-NOTCH3	0.285058	0.712706	1	0.975939	FALSE	FALSE
SBP	LAMA4-ITGA6_ITGB1	-0.217528	0.715626	1	0.975939	FALSE	FALSE
SBP	DKK3-KREMEN1	0.36143	0.716046	1	0.975939	FALSE	FALSE
SBP	SEMA4D-ERBB2	-0.0369134	0.724006	1	0.975939	FALSE	FALSE
SBP	CD47-SIRPA	-0.309701	0.724446	1	0.975939	FALSE	FALSE
SBP	SIRPA-CD47	-0.309701	0.724446	1	0.975939	FALSE	FALSE
SBP	PLA2G2A-ITGB1	-0.302991	0.728205	1	0.975939	FALSE	FALSE
SBP	S100A8-CD36	-0.0942461	0.731885	1	0.975939	FALSE	FALSE
SBP	COL18A1-ITGA5	-0.0782487	0.734125	1	0.975939	FALSE	FALSE
SBP	PTN-SDC2	0.296998	0.737365	1	0.975939	FALSE	FALSE
SBP	COL6A1-ITGA6	-0.179144	0.741945	1	0.975939	FALSE	FALSE
SBP	VIM-CD44	-0.184072	0.742285	1	0.975939	FALSE	FALSE
SBP	LAMB2-CD44	-0.0184882	0.743365	1	0.975939	FALSE	FALSE
SBP	SPARC-FGFR1	0.29807	0.746925	1	0.975939	FALSE	FALSE
SBP	LAMB2-ITGA6_ITGB1	-0.154798	0.747245	1	0.975939	FALSE	FALSE
SBP	FGF1-TGFBR3	-0.286771	0.757585	1	0.980023	FALSE	FALSE
SBP	EFEMP2-AQP1	0.141042	0.761525	1	0.980023	FALSE	FALSE
SBP	LAMA2-ITGA7_ITGB1	-0.0921471	0.763365	1	0.980023	FALSE	FALSE
SBP	FN1-ITGA6	0.197961	0.764265	1	0.980023	FALSE	FALSE
SBP	THBS1-LRP1	-0.0512027	0.764785	1	0.980023	FALSE	FALSE
SBP	HSPG2-DAG1	0.183837	0.766745	1	0.980023	FALSE	FALSE
SBP	FGF1-FGFR1	-0.156699	0.769065	1	0.980023	FALSE	FALSE
SBP	COL4A2-ITGB5	0.213627	0.778444	1	0.988544	FALSE	FALSE
SBP	LAMA2-RPSA	-0.0828824	0.786104	1	0.988726	FALSE	FALSE
SBP	TFPI-LRP1	-0.0974078	0.787784	1	0.988726	FALSE	FALSE
SBP	F13A1-ITGA9	0.254953	0.788644	1	0.988726	FALSE	FALSE
SBP	FBN1-ITGB1	0.14304	0.793384	1	0.988726	FALSE	FALSE
SBP	ADAM10-CADM1	-0.140257	0.793724	1	0.988726	FALSE	FALSE
SBP	LGALS1-ITGB1	-0.0418062	0.797744	1	0.988726	FALSE	FALSE
SBP	TIMP2-CD44	-0.107573	0.801164	1	0.988726	FALSE	FALSE
SBP	PLTP-ABCA1	0.0273079	0.805884	1	0.988726	FALSE	FALSE
SBP	CALM1-PTPRA	0.20667	0.810904	1	0.988726	FALSE	FALSE
SBP	THBS1-ITGA6	-0.154424	0.811624	1	0.988726	FALSE	FALSE
SBP	COL1A1-CD93	0.160455	0.812484	1	0.988726	FALSE	FALSE
SBP	CALM1-AQP1	-0.123708	0.819084	1	0.988726	FALSE	FALSE
SBP	CCN2-IGF2R	0.204691	0.820964	1	0.988726	FALSE	FALSE
SBP	THBS1-SDC4	-0.100494	0.822464	1	0.988726	FALSE	FALSE
SBP	TIMP2-ITGB1	-0.177338	0.822584	1	0.988726	FALSE	FALSE
SBP	VTN-PVR	0.187099	0.826363	1	0.988726	FALSE	FALSE
SBP	LAMC1-DAG1	-0.0441091	0.828003	1	0.988726	FALSE	FALSE
SBP	COL15A1-ITGA1_ITGB1	0.190616	0.832263	1	0.988726	FALSE	FALSE
SBP	S100A4-ERBB2	-0.188326	0.833703	1	0.988726	FALSE	FALSE
SBP	PDGFA-PDGFRB	-0.158435	0.834803	1	0.988726	FALSE	FALSE
SBP	PSAP-LRP1	-0.0449077	0.835163	1	0.988726	FALSE	FALSE
SBP	MIF-CD44_CD74	0.143808	0.840983	1	0.992414	FALSE	FALSE
SBP	VTN-ITGAV_ITGB1	-0.113764	0.855463	1	1	FALSE	FALSE
SBP	ANGPTL2-TIE1	0.0633126	0.863523	1	1	FALSE	FALSE
SBP	TFPI-SDC4	-0.131847	0.863883	1	1	FALSE	FALSE
SBP	VEGFA-ITGAV	0.113442	0.873303	1	1	FALSE	FALSE
SBP	VEGFA-CD44	-0.117282	0.874303	1	1	FALSE	FALSE
SBP	CXCL12-SDC4	0.0541523	0.880202	1	1	FALSE	FALSE
SBP	CCL5-SDC4	0.129319	0.881802	1	1	FALSE	FALSE
SBP	COL1A1-ITGA1_ITGB1	0.131101	0.887042	1	1	FALSE	FALSE
SBP	COL1A1-CD36	0.0396469	0.889662	1	1	FALSE	FALSE
SBP	VEGFA-ITGB1	-0.146094	0.890402	1	1	FALSE	FALSE
SBP	CALM3-EGFR	0.0502761	0.891442	1	1	FALSE	FALSE
SBP	FGF7-FGFR1	-0.133273	0.896742	1	1	FALSE	FALSE
SBP	COL6A3-ITGA1_ITGB1	-0.108793	0.897122	1	1	FALSE	FALSE
SBP	LGI4-ADAM23	-0.00994291	0.900982	1	1	FALSE	FALSE
SBP	ADAM9-ITGA6	-0.0113394	0.901462	1	1	FALSE	FALSE
SBP	ADM-RAMP2	-0.00148299	0.908442	1	1	FALSE	FALSE
SBP	FGF12-FGFR1	-0.0263847	0.915402	1	1	FALSE	FALSE
SBP	C1QB-LRP1	-0.0555254	0.915562	1	1	FALSE	FALSE
SBP	LAMB1-DAG1	0.041446	0.917962	1	1	FALSE	FALSE
SBP	FAM3C-LAMP1	-0.0235006	0.919082	1	1	FALSE	FALSE
SBP	FGF1-NRP1	-0.0852433	0.926701	1	1	FALSE	FALSE
SBP	PROS1-AXL	-0.0936214	0.928501	1	1	FALSE	FALSE
SBP	VTN-CD47	0.0420053	0.932461	1	1	FALSE	FALSE
SBP	COL6A3-CD44	-0.0724341	0.935881	1	1	FALSE	FALSE
SBP	TGM2-SDC4	0.0293347	0.939041	1	1	FALSE	FALSE
SBP	RGMA-BMPR2	-0.0680832	0.942601	1	1	FALSE	FALSE
SBP	LPL-VLDLR	-0.0488422	0.944141	1	1	FALSE	FALSE
SBP	HSPG2-ITGB1	-0.0561602	0.950421	1	1	FALSE	FALSE
SBP	VEGFD-FLT1	-0.976751	0.951321	1	1	FALSE	FALSE
SBP	COL1A1-DDR2	-0.0301185	0.951441	1	1	FALSE	FALSE
SBP	PLA2G2A-ITGAV	0.0525728	0.951801	1	1	FALSE	FALSE
SBP	LAMA4-DAG1	-0.0305466	0.952401	1	1	FALSE	FALSE
SBP	LTBP1-ITGB5	0.0255933	0.954021	1	1	FALSE	FALSE
SBP	FGF7-NRP1	0.0224398	0.960461	1	1	FALSE	FALSE
SBP	MMP2-FGFR1	0.0236966	0.961561	1	1	FALSE	FALSE
SBP	APOE-LRP5	0.0116139	0.966381	1	1	FALSE	FALSE
SBP	PTN-SDC4	-0.011595	0.968221	1	1	FALSE	FALSE
SBP	S100A8-CD68	-0.00369391	0.973581	1	1	FALSE	FALSE
SBP	CD99-CD81	0.949578	0.974501	1	1	FALSE	FALSE
SBP	ADAM10-TSPAN14	-0.0179045	0.9767	1	1	FALSE	FALSE
SBP	MMP2-PECAM1	-0.733351	0.98788	1	1	FALSE	FALSE
SBP	F8-LRP1	0.789014	0.98924	1	1	FALSE	FALSE
SBP	VEGFD-ITGA9	0.409864	0.99016	1	1	FALSE	FALSE
SBP	LAMA5-DAG1	0.00584394	0.99256	1	1	FALSE	FALSE
SBP	RTN4-TNFRSF19	-0.00500835	0.99616	1	1	FALSE	FALSE
SBP	BSG-SLC16A7	-0.00116982	0.9968	1	1	FALSE	FALSE
SBP	GPC3-CD81	0.348681	0.99686	1	1	FALSE	FALSE
SBP	LAMA2-DAG1	0.000401486	0.99688	1	1	FALSE	FALSE
SBP	VEGFD-ITGA1	-0.28655	0.99736	1	1	FALSE	FALSE
SBP	HLA-A-ERBB2	-0.157059	0.99746	1	1	FALSE	FALSE
SBP	VEGFD-ITGB1	-0.0967415	0.9975	1	1	FALSE	FALSE
SBP	TIMP1-CD63	0.260474	0.99802	1	1	FALSE	FALSE
SBP	HLA-A-APLP2	-0.0919721	0.9992	1	1	FALSE	FALSE
SBP	VEGFD-ITGA5	-0.0920781	0.99934	1	1	FALSE	FALSE
SBP	DLK1-NOTCH4	-0.020597	0.9997	1	1	FALSE	FALSE
SBP	SLC6A8-LIFR	7.96954e-19	1	1	1	FALSE	FALSE

## Sheet: ST3 Brain
Trait	LR pair	z-score	Empirical P	Empirical P (Bonferroni)	Empirical FDR	Bonferroni significant (P<0.05)	FDR significant (q<0.10)
AD	APP-LRP1	104.872	1.99996e-05	0.00433991	0.00433991	TRUE	TRUE
AD	NLGN3-NRXN1	-4.64894	0.00303994	0.659667	0.110668	FALSE	FALSE
AD	NLGN4X-NRXN1	-4.64894	0.00303994	0.659667	0.110668	FALSE	FALSE
AD	NRXN1-NLGN3	-4.64894	0.00303994	0.659667	0.110668	FALSE	FALSE
AD	NLGN2-NRXN1	-4.63478	0.00305994	0.664007	0.110668	FALSE	FALSE
AD	NRXN1-NLGN2	-4.63478	0.00305994	0.664007	0.110668	FALSE	FALSE
AD	SLIT1-GPC1	20.4973	0.0049999	1	0.154997	FALSE	FALSE
AD	MDK-SORL1	2.51339	0.00677986	1	0.183904	FALSE	FALSE
AD	L1CAM-CD9	-0.779341	0.00779984	1	0.188063	FALSE	FALSE
AD	FSTL5-CHL1	-18.9657	0.0121798	1	0.264301	FALSE	FALSE
AD	S100A1-RYR2	-0.582193	0.0142597	1	0.281305	FALSE	FALSE
AD	LTBP3-ITGB5	-1.87818	0.0238395	1	0.431098	FALSE	FALSE
AD	APP-LRP10	1.06836	0.0358193	1	0.597783	FALSE	FALSE
AD	PSAP-GPR37	-8.61713	0.0435791	1	0.597783	FALSE	FALSE
AD	EFNB3-EPHA4	0.377559	0.0448791	1	0.597783	FALSE	FALSE
AD	LAMB2-RPSA	-0.762895	0.0463391	1	0.597783	FALSE	FALSE
AD	GNAI2-ADORA1	2.79345	0.048999	1	0.597783	FALSE	FALSE
AD	APP-NCSTN	0.927864	0.0552189	1	0.597783	FALSE	FALSE
AD	SERPINE2-LRP1	1.33467	0.0616188	1	0.597783	FALSE	FALSE
AD	ALCAM-CHL1	-6.74168	0.0634787	1	0.597783	FALSE	FALSE
AD	NCAM1-FGFR1	1.97385	0.0670587	1	0.597783	FALSE	FALSE
AD	LTF-LRP1	4.02798	0.0681386	1	0.597783	FALSE	FALSE
AD	GNAS-ADORA1	4.34722	0.0689786	1	0.597783	FALSE	FALSE
AD	FGFR3-EPHA4	1.4816	0.0728785	1	0.597783	FALSE	FALSE
AD	LGALS1-ITGB1	-1.10819	0.0738185	1	0.597783	FALSE	FALSE
AD	NRXN3-NLGN2	-0.0668957	0.0743785	1	0.597783	FALSE	FALSE
AD	NLGN2-NRXN3	-0.0668957	0.0743785	1	0.597783	FALSE	FALSE
AD	APP-CD74	0.714223	0.102118	1	0.750462	FALSE	FALSE
AD	GNAI2-CHRM1	1.65801	0.102998	1	0.750462	FALSE	FALSE
AD	CALM1-INSR	2.2613	0.105398	1	0.750462	FALSE	FALSE
AD	SPARC-FGFR1	4.05319	0.108838	1	0.750462	FALSE	FALSE
AD	TF-TFRC	-3.50659	0.112258	1	0.750462	FALSE	FALSE
AD	GPI-AMFR	2.24716	0.118478	1	0.750462	FALSE	FALSE
AD	CNTN1-PTPRZ1	-2.43437	0.121878	1	0.750462	FALSE	FALSE
AD	CALM1-KCNQ3	1.1919	0.125417	1	0.750462	FALSE	FALSE
AD	ARF6-SMAP1	2.26452	0.130157	1	0.750462	FALSE	FALSE
AD	FGF1-FGFR2	-3.39861	0.130537	1	0.750462	FALSE	FALSE
AD	LRPAP1-SORL1	1.11474	0.131417	1	0.750462	FALSE	FALSE
AD	NCAN-SDC3	1.09333	0.135697	1	0.755034	FALSE	FALSE
AD	AGRN-LRP1	1.64453	0.156417	1	0.848562	FALSE	FALSE
AD	AGRN-ATP1A3	0.45101	0.165677	1	0.876874	FALSE	FALSE
AD	EFNA1-EPHB6	-1.2856	0.176936	1	0.887734	FALSE	FALSE
AD	CALM3-INSR	1.12284	0.180716	1	0.887734	FALSE	FALSE
AD	LPL-LRP1	0.279866	0.183876	1	0.887734	FALSE	FALSE
AD	SPTAN1-PTPRA	-1.48838	0.187116	1	0.887734	FALSE	FALSE
AD	GNAI2-ADCY1	-0.249198	0.188936	1	0.887734	FALSE	FALSE
AD	LGI3-STX1A	-1.14275	0.196236	1	0.887734	FALSE	FALSE
AD	GNAI2-CNR1	-0.35759	0.196436	1	0.887734	FALSE	FALSE
AD	GNAI2-IGF1R	-0.183313	0.200456	1	0.887734	FALSE	FALSE
AD	ADGRB1-RTN4RL1	1.91294	0.212316	1	0.888769	FALSE	FALSE
AD	EFNB2-EPHA4	0.923504	0.216816	1	0.888769	FALSE	FALSE
AD	OMG-RTN4RL1	1.25983	0.224936	1	0.888769	FALSE	FALSE
AD	RIMS1-SLC17A7	0.169427	0.227315	1	0.888769	FALSE	FALSE
AD	LTF-LRP11	1.88728	0.233775	1	0.888769	FALSE	FALSE
AD	EFNA3-EPHA4	0.172112	0.240795	1	0.888769	FALSE	FALSE
AD	APP-GPC1	1.31824	0.242895	1	0.888769	FALSE	FALSE
AD	COPA-CD74	-0.995474	0.245935	1	0.888769	FALSE	FALSE
AD	APP-TNFRSF21	1.21811	0.246875	1	0.888769	FALSE	FALSE
AD	FGF12-FGFR1	-0.468981	0.253015	1	0.888769	FALSE	FALSE
AD	HRAS-INSR	0.27921	0.253935	1	0.888769	FALSE	FALSE
AD	CRH-ADCYAP1R1	-1.1632	0.258435	1	0.888769	FALSE	FALSE
AD	C3-CD46	0.725275	0.262275	1	0.888769	FALSE	FALSE
AD	FGF13-SCN8A	-0.0423368	0.272095	1	0.888769	FALSE	FALSE
AD	PSAP-SORT1	-0.812684	0.272775	1	0.888769	FALSE	FALSE
AD	CCK-CCKBR	-0.84024	0.274635	1	0.888769	FALSE	FALSE
AD	ADGRB1-RTN4R	1.53876	0.276434	1	0.888769	FALSE	FALSE
AD	NCAN-CDH2	-0.181907	0.278494	1	0.888769	FALSE	FALSE
AD	MDK-LRP1	0.727587	0.283874	1	0.888769	FALSE	FALSE
AD	EDIL3-ITGAV	-0.350595	0.295554	1	0.888769	FALSE	FALSE
AD	NXPH1-NRXN1	-1.01469	0.295714	1	0.888769	FALSE	FALSE
AD	CADM3-CADM1	0.199391	0.298274	1	0.888769	FALSE	FALSE
AD	ARF1-CHRM3	-0.109708	0.304934	1	0.888769	FALSE	FALSE
AD	OMG-RTN4R	1.16753	0.305794	1	0.888769	FALSE	FALSE
AD	GAS6-TYRO3	-0.606354	0.306034	1	0.888769	FALSE	FALSE
AD	EFNA3-EPHB6	-0.366045	0.311214	1	0.888769	FALSE	FALSE
AD	CALM1-RYR2	-0.286015	0.311274	1	0.888769	FALSE	FALSE
AD	NRXN2-NLGN2	-0.150862	0.320514	1	0.891685	FALSE	FALSE
AD	NLGN2-NRXN2	-0.150862	0.320514	1	0.891685	FALSE	FALSE
AD	CALM1-CACNA1C	-0.316436	0.328993	1	0.89658	FALSE	FALSE
AD	CNTN1-NRCAM	-1.21404	0.338013	1	0.89658	FALSE	FALSE
AD	CALM1-GRM5	-0.273855	0.352653	1	0.89658	FALSE	FALSE
AD	PTN-CDH10	-1.08406	0.352793	1	0.89658	FALSE	FALSE
AD	SST-SSTR2	-1.1726	0.355433	1	0.89658	FALSE	FALSE
AD	EDIL3-ITGB5	-0.760591	0.363673	1	0.89658	FALSE	FALSE
AD	SIRPA-CD47	0.974643	0.371033	1	0.89658	FALSE	FALSE
AD	CD47-SIRPA	0.974643	0.371033	1	0.89658	FALSE	FALSE
AD	LRRC4B-PTPRF	1.08704	0.377872	1	0.89658	FALSE	FALSE
AD	MDK-SDC3	0.116084	0.379352	1	0.89658	FALSE	FALSE
AD	RTN4-LINGO1	-1.02522	0.382872	1	0.89658	FALSE	FALSE
AD	FAM3C-LAMP1	0.265744	0.382992	1	0.89658	FALSE	FALSE
AD	CALM1-ADCYAP1R1	-0.696986	0.384532	1	0.89658	FALSE	FALSE
AD	ITGAV-THY1	0.587581	0.386952	1	0.89658	FALSE	FALSE
AD	FGF12-FGFR2	-0.624139	0.387152	1	0.89658	FALSE	FALSE
AD	PTN-SDC2	-0.950705	0.390912	1	0.89658	FALSE	FALSE
AD	PTN-PTPRZ1	-0.966631	0.392512	1	0.89658	FALSE	FALSE
AD	CALM1-GRM3	-0.602123	0.410572	1	0.927865	FALSE	FALSE
AD	LIN7C-KCNJ4	0.938639	0.422912	1	0.927865	FALSE	FALSE
AD	A2M-LRP1	0.217104	0.430851	1	0.927865	FALSE	FALSE
AD	SPTBN2-PTPRA	-0.156137	0.434471	1	0.927865	FALSE	FALSE
AD	AGRN-DAG1	0.782351	0.436271	1	0.927865	FALSE	FALSE
AD	DCN-ERBB4	-0.186552	0.438451	1	0.927865	FALSE	FALSE
AD	NPTX1-NPTXR	-0.833525	0.446191	1	0.927865	FALSE	FALSE
AD	SST-SSTR1	-0.822764	0.446911	1	0.927865	FALSE	FALSE
AD	NTN4-UNC5A	-0.34264	0.449011	1	0.927865	FALSE	FALSE
AD	VWF-LRP1	-0.131325	0.458511	1	0.927865	FALSE	FALSE
AD	OMG-LINGO1	-0.268605	0.462231	1	0.927865	FALSE	FALSE
AD	ARF1-INSR	0.133959	0.462631	1	0.927865	FALSE	FALSE
AD	LRPAP1-VLDLR	-0.397063	0.463551	1	0.927865	FALSE	FALSE
AD	CALM3-ESR1	0.190343	0.466071	1	0.927865	FALSE	FALSE
AD	SLIT2-APP	0.72327	0.472811	1	0.932726	FALSE	FALSE
AD	ADAM10-CADM1	0.442199	0.48161	1	0.933236	FALSE	FALSE
AD	CALM3-KCNQ3	0.21104	0.48167	1	0.933236	FALSE	FALSE
AD	COL3A1-MAG	-0.227617	0.49087	1	0.934666	FALSE	FALSE
AD	EFNA1-EPHA4	0.136686	0.49507	1	0.934666	FALSE	FALSE
AD	TIMP2-ITGB1	-0.596845	0.49533	1	0.934666	FALSE	FALSE
AD	NXPH1-NRXN3	-0.515559	0.50373	1	0.935728	FALSE	FALSE
AD	CALM1-KCNQ5	-0.197754	0.50649	1	0.935728	FALSE	FALSE
AD	ADAM10-TSPAN5	0.610511	0.51491	1	0.935728	FALSE	FALSE
AD	LGI4-ADAM23	0.0601625	0.51545	1	0.935728	FALSE	FALSE
AD	CALM1-PTPRA	-0.620697	0.51931	1	0.935728	FALSE	FALSE
AD	LGI3-ADAM23	0.0325297	0.527909	1	0.935728	FALSE	FALSE
AD	LRPAP1-LRP8	-0.390697	0.529029	1	0.935728	FALSE	FALSE
AD	EFNA5-EPHB6	-0.334849	0.530389	1	0.935728	FALSE	FALSE
AD	LRPAP1-LRP1	0.400611	0.541809	1	0.94124	FALSE	FALSE
AD	TXLNA-STX1A	-0.50539	0.542189	1	0.94124	FALSE	FALSE
AD	PIP-NPTN	0.563857	0.554589	1	0.955125	FALSE	FALSE
AD	ADGRB1-RTN4RL2	0.118778	0.584408	1	0.99126	FALSE	FALSE
AD	FGF1-FGFR3	-0.201606	0.593628	1	0.99126	FALSE	FALSE
AD	ADO-ADORA1	0.512142	0.600768	1	0.99126	FALSE	FALSE
AD	NXPH1-NRXN2	0.144166	0.603568	1	0.99126	FALSE	FALSE
AD	MFGE8-ITGAV	0.336031	0.609888	1	0.99126	FALSE	FALSE
AD	PSAP-LRP1	-0.116288	0.621368	1	0.99126	FALSE	FALSE
AD	CALM3-RYR2	-0.0859957	0.623368	1	0.99126	FALSE	FALSE
AD	C1QB-LRP1	-0.276202	0.624248	1	0.99126	FALSE	FALSE
AD	CALR-LRP1	0.0455648	0.627087	1	0.99126	FALSE	FALSE
AD	CALM1-VIPR1	-0.438249	0.631587	1	0.99126	FALSE	FALSE
AD	CX3CL1-ITGAV	-0.518765	0.634167	1	0.99126	FALSE	FALSE
AD	AZGP1-ITGAV	0.461131	0.639747	1	0.99126	FALSE	FALSE
AD	CALM3-CACNA1C	-0.0938022	0.653107	1	0.99126	FALSE	FALSE
AD	NCAM1-PTPRZ1	0.274496	0.653407	1	0.99126	FALSE	FALSE
AD	RGMA-BMPR2	0.424173	0.654387	1	0.99126	FALSE	FALSE
AD	CALM3-PDE1B	0.412162	0.658907	1	0.99126	FALSE	FALSE
AD	CALM3-KCNQ5	-0.100648	0.668147	1	0.99126	FALSE	FALSE
AD	CALM3-GRM5	-0.0842659	0.670907	1	0.99126	FALSE	FALSE
AD	ADAM10-NRCAM	0.191915	0.688106	1	0.99126	FALSE	FALSE
AD	MDK-PTPRZ1	-0.0234149	0.694226	1	0.99126	FALSE	FALSE
AD	MDK-NCL	0.0453292	0.703526	1	0.99126	FALSE	FALSE
AD	CADM3-NECTIN1	0.077481	0.707546	1	0.99126	FALSE	FALSE
AD	GNAS-VIPR1	0.320301	0.716806	1	0.99126	FALSE	FALSE
AD	FABP5-RXRA	0.229885	0.723206	1	0.99126	FALSE	FALSE
AD	LGALS3BP-ITGB1	-0.228444	0.724226	1	0.99126	FALSE	FALSE
AD	AFDN-EPHB6	0.237563	0.728805	1	0.99126	FALSE	FALSE
AD	PTN-PLXNB2	-0.0511221	0.737905	1	0.99126	FALSE	FALSE
AD	ADCYAP1-ADCYAP1R1	-0.303761	0.743265	1	0.99126	FALSE	FALSE
AD	EFNB3-EPHB6	-0.0320134	0.753165	1	0.99126	FALSE	FALSE
AD	PTN-SDC3	0.21307	0.753725	1	0.99126	FALSE	FALSE
AD	MFGE8-ITGB5	-0.257822	0.754145	1	0.99126	FALSE	FALSE
AD	NTRK3-PTPRF	-0.10671	0.769265	1	0.99126	FALSE	FALSE
AD	NCAM1-PTPRA	0.106867	0.786424	1	0.99126	FALSE	FALSE
AD	NCAM1-GFRA1	0.243509	0.786604	1	0.99126	FALSE	FALSE
AD	CALR-ITGAV	-0.00930494	0.789284	1	0.99126	FALSE	FALSE
AD	PTN-NCL	0.143714	0.792064	1	0.99126	FALSE	FALSE
AD	C3-LRP1	-0.186486	0.792204	1	0.99126	FALSE	FALSE
AD	LGI1-ADAM23	0.233153	0.793204	1	0.99126	FALSE	FALSE
AD	COL5A3-SDC3	0.225385	0.799044	1	0.99126	FALSE	FALSE
AD	SERPING1-LRP1	-0.234519	0.801524	1	0.99126	FALSE	FALSE
AD	GNAS-ADCY1	-0.173996	0.832523	1	0.99126	FALSE	FALSE
AD	NPTX2-NPTXR	0.0858106	0.833443	1	0.99126	FALSE	FALSE
AD	NCAM1-ROBO1	-0.167831	0.835083	1	0.99126	FALSE	FALSE
AD	FN1-MAG	0.0333083	0.837303	1	0.99126	FALSE	FALSE
AD	VWF-SIRPA	0.153469	0.842443	1	0.99126	FALSE	FALSE
AD	BCAN-NRCAM	-0.0139613	0.843803	1	0.99126	FALSE	FALSE
AD	LGI1-ADAM22	-0.146859	0.852203	1	0.99126	FALSE	FALSE
AD	C1QB-C1QBP	0.0744636	0.854603	1	0.99126	FALSE	FALSE
AD	RTN4-RTN4RL1	0.178367	0.862103	1	0.99126	FALSE	FALSE
AD	SORBS1-ITGB5	-0.122853	0.866043	1	0.99126	FALSE	FALSE
AD	VIP-RAMP1	0.151818	0.874023	1	0.99126	FALSE	FALSE
AD	NTRK3-PTPRD	-0.129141	0.880902	1	0.99126	FALSE	FALSE
AD	SPARC-ENG	0.0706766	0.881882	1	0.99126	FALSE	FALSE
AD	SLITRK1-PTPRD	-0.124816	0.882582	1	0.99126	FALSE	FALSE
AD	LGI1-RTN4R	-0.147336	0.882742	1	0.99126	FALSE	FALSE
AD	SEMA6B-PLXNA2	-0.0433012	0.890262	1	0.99126	FALSE	FALSE
AD	PTN-SDC4	0.0349299	0.904102	1	0.99126	FALSE	FALSE
AD	AGRN-ITGB1	0.0892795	0.910902	1	0.99126	FALSE	FALSE
AD	CNTN2-CNTN1	-0.0338121	0.912162	1	0.99126	FALSE	FALSE
AD	CALM3-PDE1A	0.0300644	0.914402	1	0.99126	FALSE	FALSE
AD	GRN-SORT1	-0.0545027	0.914542	1	0.99126	FALSE	FALSE
AD	APOE-LRP1	0.104055	0.917842	1	0.99126	FALSE	FALSE
AD	CALM1-PDE1A	0.0300548	0.922242	1	0.99126	FALSE	FALSE
AD	CNTN2-NRCAM	0.0281512	0.923082	1	0.99126	FALSE	FALSE
AD	LRPAP1-SORT1	-0.109131	0.924082	1	0.99126	FALSE	FALSE
AD	LRRC4B-PTPRD	-0.0733253	0.929641	1	0.99126	FALSE	FALSE
AD	NCAM1-NCAM2	-0.0706284	0.934641	1	0.99126	FALSE	FALSE
AD	APOE-LRP4	0.0841364	0.935381	1	0.99126	FALSE	FALSE
AD	NCAM1-FGFR2	0.056298	0.935761	1	0.99126	FALSE	FALSE
AD	LGI4-ADAM22	0.00483272	0.936961	1	0.99126	FALSE	FALSE
AD	LGI3-ADAM22	0.00265806	0.938321	1	0.99126	FALSE	FALSE
AD	CALM1-PDE1B	0.0610831	0.939861	1	0.99126	FALSE	FALSE
AD	PSAP-GPR37L1	0.0680833	0.943001	1	0.99126	FALSE	FALSE
AD	RGMB-BMPR2	0.0610437	0.945341	1	0.99126	FALSE	FALSE
AD	C3-CD81	-0.0437022	0.951141	1	0.99126	FALSE	FALSE
AD	RTN4-RTN4R	-0.0456059	0.954401	1	0.99126	FALSE	FALSE
AD	APOE-SORL1	0.00543617	0.960181	1	0.99126	FALSE	FALSE
AD	EFNA5-EPHA4	0.0429634	0.962081	1	0.99126	FALSE	FALSE
AD	SEMA6B-PLXNA4	0.00915064	0.962421	1	0.99126	FALSE	FALSE
AD	EFNB2-EPHB6	0.0422686	0.965001	1	0.99126	FALSE	FALSE
AD	SLITRK2-PTPRD	-0.033865	0.966521	1	0.99126	FALSE	FALSE
AD	COL18A1-GPC1	0.0277916	0.9754	1	0.99126	FALSE	FALSE
AD	SLITRK5-PTPRD	-0.021424	0.9783	1	0.99126	FALSE	FALSE
AD	FGF9-FGFR3	-0.00969578	0.98498	1	0.99126	FALSE	FALSE
AD	SLIT2-GPC1	0.0144308	0.98578	1	0.99126	FALSE	FALSE
AD	APOE-SCARB1	0.00231369	0.98636	1	0.99126	FALSE	FALSE
AD	APOE-LRP8	0.00244671	0.9871	1	0.99126	FALSE	FALSE
AD	APOE-SDC2	0.00193719	0.9887	1	0.99126	FALSE	FALSE
AD	APOE-VLDLR	0.00193855	0.98944	1	0.99126	FALSE	FALSE
AD	APOE-CHRNA4	0.00262389	0.99	1	0.99126	FALSE	FALSE
AD	RTN4-CNTNAP1	-0.000164313	0.99126	1	0.99126	FALSE	FALSE
BMI	SPTAN1-PTPRA	51.7737	0.00279994	0.607588	0.209556	FALSE	FALSE
BMI	CALM3-GRM5	-18.7182	0.00359993	0.781184	0.209556	FALSE	FALSE
BMI	SEMA6B-PLXNA4	16.5322	0.00413992	0.898362	0.209556	FALSE	FALSE
BMI	APP-NCSTN	-7.90412	0.00591988	1	0.209556	FALSE	FALSE
BMI	NRXN1-NLGN3	2.2437	0.00675986	1	0.209556	FALSE	FALSE
BMI	NLGN4X-NRXN1	2.2437	0.00675986	1	0.209556	FALSE	FALSE
BMI	NLGN3-NRXN1	2.2437	0.00675986	1	0.209556	FALSE	FALSE
BMI	LRPAP1-LRP8	-19.5677	0.0112998	1	0.306506	FALSE	FALSE
BMI	CCK-CCKBR	17.3516	0.0131797	1	0.317778	FALSE	FALSE
BMI	CNTN2-CNTN1	-7.44755	0.0160997	1	0.321154	FALSE	FALSE
BMI	RIMS1-SLC17A7	-2.54403	0.0162797	1	0.321154	FALSE	FALSE
BMI	AGRN-ITGB1	-13.7335	0.0177796	1	0.321515	FALSE	FALSE
BMI	NRXN2-NLGN2	2.3549	0.0213996	1	0.331693	FALSE	FALSE
BMI	NLGN2-NRXN2	2.3549	0.0213996	1	0.331693	FALSE	FALSE
BMI	NLGN2-NRXN1	0.532886	0.0306394	1	0.414334	FALSE	FALSE
BMI	NRXN1-NLGN2	0.532886	0.0306394	1	0.414334	FALSE	FALSE
BMI	APP-TNFRSF21	-9.01899	0.0324594	1	0.414334	FALSE	FALSE
BMI	CALM3-ESR1	-2.56704	0.0390392	1	0.470639	FALSE	FALSE
BMI	L1CAM-CD9	-0.128259	0.048599	1	0.527219	FALSE	FALSE
BMI	FABP5-RXRA	-5.31311	0.050859	1	0.527219	FALSE	FALSE
BMI	LGI4-ADAM23	0.691178	0.0559589	1	0.527219	FALSE	FALSE
BMI	LRPAP1-VLDLR	-3.76447	0.0565589	1	0.527219	FALSE	FALSE
BMI	PTN-SDC4	2.42111	0.0598588	1	0.527219	FALSE	FALSE
BMI	LGI4-ADAM22	-0.466266	0.0642387	1	0.527219	FALSE	FALSE
BMI	CADM3-CADM1	0.985519	0.0644387	1	0.527219	FALSE	FALSE
BMI	RTN4-RTN4R	3.37182	0.0653787	1	0.527219	FALSE	FALSE
BMI	CX3CL1-ITGAV	-5.46128	0.0655987	1	0.527219	FALSE	FALSE
BMI	LRPAP1-SORL1	-1.9776	0.0731985	1	0.546974	FALSE	FALSE
BMI	CNTN2-NRCAM	-1.87877	0.0741585	1	0.546974	FALSE	FALSE
BMI	CALM3-RYR2	-1.05403	0.0756185	1	0.546974	FALSE	FALSE
BMI	GNAI2-IGF1R	0.41738	0.0893782	1	0.625647	FALSE	FALSE
BMI	CNTN1-PTPRZ1	-2.92365	0.101478	1	0.634368	FALSE	FALSE
BMI	NLGN2-NRXN3	0.0491538	0.101938	1	0.634368	FALSE	FALSE
BMI	NRXN3-NLGN2	0.0491538	0.101938	1	0.634368	FALSE	FALSE
BMI	ADAM10-CADM1	2.50739	0.104458	1	0.634368	FALSE	FALSE
BMI	MDK-LRP1	2.04854	0.105938	1	0.634368	FALSE	FALSE
BMI	CADM3-NECTIN1	0.835373	0.113098	1	0.634368	FALSE	FALSE
BMI	CALM1-GRM5	-0.906229	0.116038	1	0.634368	FALSE	FALSE
BMI	LGALS3BP-ITGB1	-2.02034	0.119438	1	0.634368	FALSE	FALSE
BMI	CALM1-ADCYAP1R1	-2.49981	0.119718	1	0.634368	FALSE	FALSE
BMI	SLIT2-GPC1	3.38502	0.119858	1	0.634368	FALSE	FALSE
BMI	LGI3-ADAM22	-0.127545	0.124058	1	0.640964	FALSE	FALSE
BMI	MFGE8-ITGB5	-2.96088	0.131477	1	0.663502	FALSE	FALSE
BMI	APP-CD74	-0.539953	0.134797	1	0.664796	FALSE	FALSE
BMI	LGI3-ADAM23	0.137	0.149217	1	0.718708	FALSE	FALSE
BMI	HRAS-INSR	-0.477667	0.153357	1	0.718708	FALSE	FALSE
BMI	LGI1-ADAM22	-2.28228	0.158517	1	0.718708	FALSE	FALSE
BMI	PTN-NCL	1.69541	0.158977	1	0.718708	FALSE	FALSE
BMI	CALM3-KCNQ5	0.620471	0.169897	1	0.744777	FALSE	FALSE
BMI	SPTBN2-PTPRA	0.439195	0.174877	1	0.744777	FALSE	FALSE
BMI	EFNA5-EPHB6	1.2566	0.175576	1	0.744777	FALSE	FALSE
BMI	CALM3-CACNA1C	0.52431	0.180076	1	0.744777	FALSE	FALSE
BMI	OMG-RTN4RL1	1.56425	0.182336	1	0.744777	FALSE	FALSE
BMI	CNTN1-NRCAM	-2.35248	0.185336	1	0.744777	FALSE	FALSE
BMI	CALM3-KCNQ3	-0.635071	0.191596	1	0.74814	FALSE	FALSE
BMI	NCAM1-ROBO1	1.97679	0.193136	1	0.74814	FALSE	FALSE
BMI	NTN4-UNC5A	-0.9066	0.196516	1	0.74814	FALSE	FALSE
BMI	CALM3-INSR	-0.997603	0.202116	1	0.756192	FALSE	FALSE
BMI	ADO-ADORA1	-2.066	0.207936	1	0.764781	FALSE	FALSE
BMI	FGFR3-EPHA4	0.4471	0.235975	1	0.846008	FALSE	FALSE
BMI	EDIL3-ITGAV	-0.442064	0.239335	1	0.846008	FALSE	FALSE
BMI	SEMA6B-PLXNA2	-0.519545	0.254875	1	0.846008	FALSE	FALSE
BMI	EDIL3-ITGB5	-1.09874	0.265215	1	0.846008	FALSE	FALSE
BMI	CRH-ADCYAP1R1	-1.11408	0.268775	1	0.846008	FALSE	FALSE
BMI	ALCAM-CHL1	-1.56885	0.273555	1	0.846008	FALSE	FALSE
BMI	NXPH1-NRXN1	1.1039	0.274175	1	0.846008	FALSE	FALSE
BMI	PTN-PLXNB2	0.254478	0.275214	1	0.846008	FALSE	FALSE
BMI	NXPH1-NRXN3	1.08951	0.278834	1	0.846008	FALSE	FALSE
BMI	APP-LRP10	-0.131162	0.281814	1	0.846008	FALSE	FALSE
BMI	FSTL5-CHL1	-1.16644	0.283154	1	0.846008	FALSE	FALSE
BMI	NPTX1-NPTXR	1.45279	0.285934	1	0.846008	FALSE	FALSE
BMI	EFNA5-EPHA4	1.40873	0.288934	1	0.846008	FALSE	FALSE
BMI	GRN-SORT1	0.782891	0.291834	1	0.846008	FALSE	FALSE
BMI	VIP-RAMP1	1.42868	0.292654	1	0.846008	FALSE	FALSE
BMI	CALM1-RYR2	-0.303628	0.295474	1	0.846008	FALSE	FALSE
BMI	PTN-SDC3	0.982655	0.302994	1	0.846008	FALSE	FALSE
BMI	CALM1-KCNQ5	0.387728	0.303494	1	0.846008	FALSE	FALSE
BMI	NCAM1-PTPRA	0.585773	0.305674	1	0.846008	FALSE	FALSE
BMI	FGF13-SCN8A	-0.0365274	0.307994	1	0.846008	FALSE	FALSE
BMI	SST-SSTR1	-1.30662	0.314034	1	0.846872	FALSE	FALSE
BMI	AFDN-EPHB6	-0.968451	0.316114	1	0.846872	FALSE	FALSE
BMI	APOE-LRP1	1.27418	0.327073	1	0.865548	FALSE	FALSE
BMI	MFGE8-ITGAV	-0.778029	0.338173	1	0.871977	FALSE	FALSE
BMI	CALM1-CACNA1C	0.301071	0.343593	1	0.871977	FALSE	FALSE
BMI	LTF-LRP11	-1.19388	0.347133	1	0.871977	FALSE	FALSE
BMI	A2M-LRP1	0.284928	0.347893	1	0.871977	FALSE	FALSE
BMI	SLIT1-GPC1	1.11926	0.352153	1	0.871977	FALSE	FALSE
BMI	C3-CD46	-0.537022	0.353613	1	0.871977	FALSE	FALSE
BMI	GNAI2-ADCY1	-0.11549	0.372313	1	0.873839	FALSE	FALSE
BMI	LGI3-STX1A	0.56367	0.381312	1	0.873839	FALSE	FALSE
BMI	COL3A1-MAG	-0.315631	0.386312	1	0.873839	FALSE	FALSE
BMI	FGF12-FGFR2	-0.609856	0.393692	1	0.873839	FALSE	FALSE
BMI	ADGRB1-RTN4RL1	0.909413	0.398312	1	0.873839	FALSE	FALSE
BMI	TXLNA-STX1A	0.788292	0.398332	1	0.873839	FALSE	FALSE
BMI	NCAM1-FGFR1	0.291636	0.401532	1	0.873839	FALSE	FALSE
BMI	TF-TFRC	-0.874759	0.403092	1	0.873839	FALSE	FALSE
BMI	GNAS-VIPR1	0.899279	0.403832	1	0.873839	FALSE	FALSE
BMI	FGF9-FGFR3	0.546371	0.407452	1	0.873839	FALSE	FALSE
BMI	SLITRK1-PTPRD	-0.858915	0.412452	1	0.873839	FALSE	FALSE
BMI	ARF1-CHRM3	-0.0751846	0.412952	1	0.873839	FALSE	FALSE
BMI	RTN4-RTN4RL1	0.831087	0.413132	1	0.873839	FALSE	FALSE
BMI	APOE-LRP4	0.963026	0.413292	1	0.873839	FALSE	FALSE
BMI	RTN4-CNTNAP1	0.0149694	0.414772	1	0.873839	FALSE	FALSE
BMI	RTN4-LINGO1	0.9157	0.419532	1	0.875369	FALSE	FALSE
BMI	C3-CD81	-0.683386	0.428671	1	0.876111	FALSE	FALSE
BMI	PIP-NPTN	0.81526	0.437931	1	0.876111	FALSE	FALSE
BMI	PSAP-GPR37L1	0.861365	0.441811	1	0.876111	FALSE	FALSE
BMI	NCAM1-PTPRZ1	0.53761	0.446471	1	0.876111	FALSE	FALSE
BMI	EFNB2-EPHA4	0.39465	0.448151	1	0.876111	FALSE	FALSE
BMI	GNAS-ADORA1	0.54927	0.454251	1	0.876111	FALSE	FALSE
BMI	LRRC4B-PTPRD	-0.737809	0.456551	1	0.876111	FALSE	FALSE
BMI	CALM1-KCNQ3	-0.263443	0.460231	1	0.876111	FALSE	FALSE
BMI	EFNB2-EPHB6	0.813408	0.460531	1	0.876111	FALSE	FALSE
BMI	S100A1-RYR2	-0.0151421	0.462651	1	0.876111	FALSE	FALSE
BMI	SLITRK2-PTPRD	-0.743255	0.466491	1	0.876111	FALSE	FALSE
BMI	CALR-LRP1	0.0754628	0.470191	1	0.876111	FALSE	FALSE
BMI	DCN-ERBB4	0.165011	0.47593	1	0.876111	FALSE	FALSE
BMI	EFNB3-EPHA4	0.0295903	0.47641	1	0.876111	FALSE	FALSE
BMI	SIRPA-CD47	0.68117	0.48557	1	0.878073	FALSE	FALSE
BMI	CD47-SIRPA	0.68117	0.48557	1	0.878073	FALSE	FALSE
BMI	SPARC-FGFR1	0.661192	0.51835	1	0.928635	FALSE	FALSE
BMI	CALM1-INSR	-0.360397	0.52209	1	0.928635	FALSE	FALSE
BMI	FN1-MAG	-0.116617	0.528349	1	0.929227	FALSE	FALSE
BMI	VWF-SIRPA	-0.542283	0.534249	1	0.929227	FALSE	FALSE
BMI	SLITRK5-PTPRD	-0.592886	0.535269	1	0.929227	FALSE	FALSE
BMI	FGF1-FGFR2	-0.620075	0.540589	1	0.929313	FALSE	FALSE
BMI	GPI-AMFR	0.369818	0.550429	1	0.929313	FALSE	FALSE
BMI	CALM1-VIPR1	0.567529	0.550829	1	0.929313	FALSE	FALSE
BMI	SERPING1-LRP1	0.585316	0.552449	1	0.929313	FALSE	FALSE
BMI	FAM3C-LAMP1	-0.151482	0.561369	1	0.936195	FALSE	FALSE
BMI	LIN7C-KCNJ4	0.628067	0.565169	1	0.936195	FALSE	FALSE
BMI	COL5A3-SDC3	-0.540245	0.574689	1	0.944753	FALSE	FALSE
BMI	NTRK3-PTPRD	-0.484642	0.595908	1	0.95988	FALSE	FALSE
BMI	GNAI2-CHRM1	-0.197074	0.604568	1	0.95988	FALSE	FALSE
BMI	LAMB2-RPSA	-0.0396704	0.610148	1	0.95988	FALSE	FALSE
BMI	SPARC-ENG	0.259021	0.611528	1	0.95988	FALSE	FALSE
BMI	SST-SSTR2	0.522526	0.617648	1	0.95988	FALSE	FALSE
BMI	MDK-SORL1	-0.0191781	0.618208	1	0.95988	FALSE	FALSE
BMI	VWF-LRP1	-0.0776903	0.621128	1	0.95988	FALSE	FALSE
BMI	ADCYAP1-ADCYAP1R1	0.474667	0.624668	1	0.95988	FALSE	FALSE
BMI	AGRN-ATP1A3	-0.0801708	0.629007	1	0.95988	FALSE	FALSE
BMI	GNAI2-ADORA1	-0.143009	0.631307	1	0.95988	FALSE	FALSE
BMI	MDK-NCL	0.0584942	0.632547	1	0.95988	FALSE	FALSE
BMI	COL18A1-GPC1	0.446296	0.640907	1	0.962772	FALSE	FALSE
BMI	CALM1-GRM3	-0.305766	0.643327	1	0.962772	FALSE	FALSE
BMI	ARF6-SMAP1	-0.290168	0.650307	1	0.966552	FALSE	FALSE
BMI	ADGRB1-RTN4R	0.434585	0.655087	1	0.967033	FALSE	FALSE
BMI	ADAM10-TSPAN5	0.37085	0.672267	1	0.977175	FALSE	FALSE
BMI	OMG-RTN4R	0.42049	0.673307	1	0.977175	FALSE	FALSE
BMI	PTN-PTPRZ1	0.387194	0.675466	1	0.977175	FALSE	FALSE
BMI	LGALS1-ITGB1	-0.0698969	0.680186	1	0.977486	FALSE	FALSE
BMI	LGI1-RTN4R	-0.393731	0.694946	1	0.992127	FALSE	FALSE
BMI	PTN-SDC2	0.328926	0.711346	1	0.99962	FALSE	FALSE
BMI	CALM1-PDE1A	-0.115871	0.718346	1	0.99962	FALSE	FALSE
BMI	EFNA1-EPHA4	0.0628671	0.719546	1	0.99962	FALSE	FALSE
BMI	SLIT2-APP	0.316037	0.721506	1	0.99962	FALSE	FALSE
BMI	EFNA3-EPHA4	0.0301111	0.734245	1	0.99962	FALSE	FALSE
BMI	OMG-LINGO1	0.106026	0.736825	1	0.99962	FALSE	FALSE
BMI	CALM3-PDE1A	-0.092297	0.744325	1	0.99962	FALSE	FALSE
BMI	CALM1-PTPRA	0.282527	0.748165	1	0.99962	FALSE	FALSE
BMI	LRRC4B-PTPRF	-0.360172	0.760405	1	0.99962	FALSE	FALSE
BMI	ARF1-INSR	-0.043742	0.777464	1	0.99962	FALSE	FALSE
BMI	NPTX2-NPTXR	-0.114396	0.781564	1	0.99962	FALSE	FALSE
BMI	LTF-LRP1	0.152069	0.784504	1	0.99962	FALSE	FALSE
BMI	PSAP-SORT1	0.130387	0.786184	1	0.99962	FALSE	FALSE
BMI	GAS6-TYRO3	-0.11443	0.788204	1	0.99962	FALSE	FALSE
BMI	CALM1-PDE1B	-0.21644	0.792864	1	0.99962	FALSE	FALSE
BMI	MDK-PTPRZ1	-0.0137684	0.811284	1	0.99962	FALSE	FALSE
BMI	APP-LRP1	-0.0189238	0.811884	1	0.99962	FALSE	FALSE
BMI	RGMA-BMPR2	-0.225633	0.812404	1	0.99962	FALSE	FALSE
BMI	GNAI2-CNR1	-0.0346535	0.814664	1	0.99962	FALSE	FALSE
BMI	APP-GPC1	0.165108	0.814924	1	0.99962	FALSE	FALSE
BMI	LRPAP1-SORT1	0.253927	0.822824	1	0.99962	FALSE	FALSE
BMI	APOE-CHRNA4	0.0447467	0.833003	1	0.99962	FALSE	FALSE
BMI	PSAP-LRP1	0.0411963	0.848863	1	0.99962	FALSE	FALSE
BMI	ITGAV-THY1	0.101525	0.850423	1	0.99962	FALSE	FALSE
BMI	PSAP-GPR37	-0.151286	0.852243	1	0.99962	FALSE	FALSE
BMI	ADGRB1-RTN4RL2	-0.0360583	0.858083	1	0.99962	FALSE	FALSE
BMI	SERPINE2-LRP1	-0.0298157	0.858783	1	0.99962	FALSE	FALSE
BMI	NCAN-SDC3	0.0516356	0.866743	1	0.99962	FALSE	FALSE
BMI	EFNA1-EPHB6	0.0763373	0.870643	1	0.99962	FALSE	FALSE
BMI	PTN-CDH10	-0.133213	0.876342	1	0.99962	FALSE	FALSE
BMI	BCAN-NRCAM	-0.0108362	0.876942	1	0.99962	FALSE	FALSE
BMI	C3-LRP1	0.107627	0.877042	1	0.99962	FALSE	FALSE
BMI	NCAN-CDH2	-0.0163539	0.879062	1	0.99962	FALSE	FALSE
BMI	LPL-LRP1	-0.0160152	0.879922	1	0.99962	FALSE	FALSE
BMI	C1QB-LRP1	0.0787418	0.880522	1	0.99962	FALSE	FALSE
BMI	C1QB-C1QBP	0.0566871	0.888742	1	0.99962	FALSE	FALSE
BMI	LTBP3-ITGB5	-0.0131254	0.889042	1	0.99962	FALSE	FALSE
BMI	GNAS-ADCY1	0.115009	0.889342	1	0.99962	FALSE	FALSE
BMI	LGI1-ADAM23	-0.121234	0.889542	1	0.99962	FALSE	FALSE
BMI	CALM3-PDE1B	0.117278	0.892322	1	0.99962	FALSE	FALSE
BMI	CALR-ITGAV	-0.0046149	0.892502	1	0.99962	FALSE	FALSE
BMI	NCAM1-FGFR2	0.0931151	0.894822	1	0.99962	FALSE	FALSE
BMI	NCAM1-GFRA1	0.0960574	0.912242	1	0.99962	FALSE	FALSE
BMI	COPA-CD74	0.0569493	0.912382	1	0.99962	FALSE	FALSE
BMI	EFNA3-EPHB6	0.0256116	0.916882	1	0.99962	FALSE	FALSE
BMI	NTRK3-PTPRF	0.0366759	0.917282	1	0.99962	FALSE	FALSE
BMI	FGF12-FGFR1	-0.0248646	0.919522	1	0.99962	FALSE	FALSE
BMI	TIMP2-ITGB1	-0.0647969	0.933161	1	0.99962	FALSE	FALSE
BMI	NXPH1-NRXN2	0.0190184	0.941261	1	0.99962	FALSE	FALSE
BMI	SORBS1-ITGB5	0.049848	0.944461	1	0.99962	FALSE	FALSE
BMI	EFNB3-EPHB6	0.00661453	0.944921	1	0.99962	FALSE	FALSE
BMI	APOE-LRP8	0.0105282	0.947561	1	0.99962	FALSE	FALSE
BMI	AZGP1-ITGAV	-0.0580602	0.951661	1	0.99962	FALSE	FALSE
BMI	APOE-SDC2	0.00813824	0.952321	1	0.99962	FALSE	FALSE
BMI	ADAM10-NRCAM	0.0228484	0.959041	1	0.99962	FALSE	FALSE
BMI	LRPAP1-LRP1	0.0232511	0.970021	1	0.99962	FALSE	FALSE
BMI	FGF1-FGFR3	-0.0126895	0.970301	1	0.99962	FALSE	FALSE
BMI	AGRN-LRP1	-0.016635	0.97652	1	0.99962	FALSE	FALSE
BMI	RGMB-BMPR2	0.0166611	0.98496	1	0.99962	FALSE	FALSE
BMI	MDK-SDC3	0.0019605	0.98504	1	0.99962	FALSE	FALSE
BMI	APOE-VLDLR	-0.0021421	0.98826	1	0.99962	FALSE	FALSE
BMI	AGRN-DAG1	0.00500042	0.9961	1	0.99962	FALSE	FALSE
BMI	APOE-SORL1	-0.000522927	0.99612	1	0.99962	FALSE	FALSE
BMI	NCAM1-NCAM2	0.00224393	0.99786	1	0.99962	FALSE	FALSE
BMI	APOE-SCARB1	5.96825e-05	0.99962	1	0.99962	FALSE	FALSE
Bipolar	RTN4-CNTNAP1	39.1929	5.99988e-05	0.0130197	0.0130197	TRUE	TRUE
Bipolar	CALM3-CACNA1C	34.0291	0.00107998	0.234355	0.0718798	FALSE	TRUE
Bipolar	L1CAM-CD9	-6.81548	0.00111998	0.243035	0.0718798	FALSE	TRUE
Bipolar	RIMS1-SLC17A7	19.0981	0.00139997	0.303794	0.0718798	FALSE	TRUE
Bipolar	EFNB3-EPHA4	6.58555	0.00257995	0.559849	0.0718798	FALSE	TRUE
Bipolar	LGI4-ADAM22	-8.57992	0.00273995	0.594568	0.0718798	FALSE	TRUE
Bipolar	MDK-SORL1	-5.60923	0.00285994	0.620608	0.0718798	FALSE	TRUE
Bipolar	CALM1-CACNA1C	17.7393	0.00399992	0.867983	0.0718798	FALSE	TRUE
Bipolar	CADM3-CADM1	-13.3599	0.00409992	0.889682	0.0718798	FALSE	TRUE
Bipolar	NRXN2-NLGN2	10.953	0.00431991	0.937421	0.0718798	FALSE	TRUE
Bipolar	NLGN2-NRXN2	10.953	0.00431991	0.937421	0.0718798	FALSE	TRUE
Bipolar	EFNB3-EPHB6	-10.587	0.00433991	0.941761	0.0718798	FALSE	TRUE
Bipolar	LAMB2-RPSA	-7.15917	0.0048599	1	0.0718798	FALSE	TRUE
Bipolar	LGI3-ADAM22	-3.24531	0.0049199	1	0.0718798	FALSE	TRUE
Bipolar	NLGN2-NRXN3	0.935301	0.00529989	1	0.0718798	FALSE	TRUE
Bipolar	NRXN3-NLGN2	0.935301	0.00529989	1	0.0718798	FALSE	TRUE
Bipolar	ARF1-CHRM3	-6.05706	0.00595988	1	0.0760761	FALSE	TRUE
Bipolar	NCAM1-FGFR1	15.8802	0.00691986	1	0.0834228	FALSE	TRUE
Bipolar	LPL-LRP1	-6.89475	0.00753985	1	0.086113	FALSE	TRUE
Bipolar	APOE-SDC2	7.09927	0.0101198	1	0.103145	FALSE	FALSE
Bipolar	S100A1-RYR2	0.845447	0.0101398	1	0.103145	FALSE	FALSE
Bipolar	FGF13-SCN8A	1.00597	0.0122998	1	0.103145	FALSE	FALSE
Bipolar	NLGN2-NRXN1	1.17074	0.0135797	1	0.103145	FALSE	FALSE
Bipolar	NRXN1-NLGN2	1.17074	0.0135797	1	0.103145	FALSE	FALSE
Bipolar	NRXN1-NLGN3	1.13323	0.0137997	1	0.103145	FALSE	FALSE
Bipolar	NLGN4X-NRXN1	1.13323	0.0137997	1	0.103145	FALSE	FALSE
Bipolar	NLGN3-NRXN1	1.13323	0.0137997	1	0.103145	FALSE	FALSE
Bipolar	EFNA1-EPHA4	6.19493	0.0139597	1	0.103145	FALSE	FALSE
Bipolar	CALR-ITGAV	-1.18833	0.0141397	1	0.103145	FALSE	FALSE
Bipolar	EFNA3-EPHA4	2.89814	0.0142597	1	0.103145	FALSE	FALSE
Bipolar	GAS6-TYRO3	-12.1205	0.0150597	1	0.103647	FALSE	FALSE
Bipolar	CALM1-GRM3	8.94001	0.0156397	1	0.103647	FALSE	FALSE
Bipolar	APP-LRP10	-2.4315	0.0157997	1	0.103647	FALSE	FALSE
Bipolar	LTBP3-ITGB5	-2.75232	0.0162397	1	0.103647	FALSE	FALSE
Bipolar	GRN-SORT1	11.1657	0.0198196	1	0.118891	FALSE	FALSE
Bipolar	LGI3-ADAM23	1.04499	0.0199996	1	0.118891	FALSE	FALSE
Bipolar	APP-NCSTN	-2.49053	0.0205196	1	0.118891	FALSE	FALSE
Bipolar	APOE-VLDLR	-3.50561	0.0208196	1	0.118891	FALSE	FALSE
Bipolar	APP-CD74	-3.40245	0.0217196	1	0.12085	FALSE	FALSE
Bipolar	MDK-SDC3	2.03069	0.0237795	1	0.128186	FALSE	FALSE
Bipolar	APOE-SORL1	-2.20877	0.0242195	1	0.128186	FALSE	FALSE
Bipolar	LGI3-STX1A	8.1144	0.0261195	1	0.134951	FALSE	FALSE
Bipolar	CNTN1-PTPRZ1	-8.86634	0.0302794	1	0.152805	FALSE	FALSE
Bipolar	SORBS1-ITGB5	-9.12615	0.0360393	1	0.173982	FALSE	FALSE
Bipolar	SEMA6B-PLXNA4	2.62784	0.0360793	1	0.173982	FALSE	FALSE
Bipolar	LGI4-ADAM23	1.07071	0.0370393	1	0.174729	FALSE	FALSE
Bipolar	EDIL3-ITGAV	2.83515	0.0380592	1	0.17572	FALSE	FALSE
Bipolar	CADM3-NECTIN1	2.36075	0.0403592	1	0.176461	FALSE	FALSE
Bipolar	NCAM1-PTPRA	4.70752	0.0405992	1	0.176461	FALSE	FALSE
Bipolar	GPI-AMFR	-6.40436	0.0406592	1	0.176461	FALSE	FALSE
Bipolar	FGF12-FGFR1	2.80715	0.0443991	1	0.188914	FALSE	FALSE
Bipolar	NCAM1-FGFR2	6.37217	0.0454791	1	0.189788	FALSE	FALSE
Bipolar	LRPAP1-LRP8	5.00922	0.048079	1	0.190246	FALSE	FALSE
Bipolar	RTN4-RTN4R	4.58917	0.048179	1	0.190246	FALSE	FALSE
Bipolar	TIMP2-ITGB1	-5.87774	0.048219	1	0.190246	FALSE	FALSE
Bipolar	NPTX2-NPTXR	-4.17036	0.049239	1	0.190801	FALSE	FALSE
Bipolar	LRRC4B-PTPRD	-4.48176	0.0530189	1	0.198312	FALSE	FALSE
Bipolar	NTRK3-PTPRF	3.15419	0.0534389	1	0.198312	FALSE	FALSE
Bipolar	APP-TNFRSF21	-5.64778	0.0539189	1	0.198312	FALSE	FALSE
Bipolar	VWF-LRP1	-1.30121	0.0559589	1	0.199568	FALSE	FALSE
Bipolar	GNAS-ADORA1	5.14075	0.0579388	1	0.199568	FALSE	FALSE
Bipolar	APP-LRP1	-0.66801	0.0579988	1	0.199568	FALSE	FALSE
Bipolar	LTF-LRP11	-7.71785	0.0583388	1	0.199568	FALSE	FALSE
Bipolar	LGALS1-ITGB1	-1.392	0.0588588	1	0.199568	FALSE	FALSE
Bipolar	CRH-ADCYAP1R1	-5.07657	0.0599788	1	0.200237	FALSE	FALSE
Bipolar	SPTAN1-PTPRA	-4.42339	0.0639187	1	0.210157	FALSE	FALSE
Bipolar	CNTN2-CNTN1	-2.11687	0.0680786	1	0.217719	FALSE	FALSE
Bipolar	SLITRK5-PTPRD	-4.20986	0.0692986	1	0.217719	FALSE	FALSE
Bipolar	SLITRK1-PTPRD	-4.1425	0.0699786	1	0.217719	FALSE	FALSE
Bipolar	PTN-PLXNB2	1.00626	0.0712986	1	0.217719	FALSE	FALSE
Bipolar	PTN-SDC4	2.01701	0.0722186	1	0.217719	FALSE	FALSE
Bipolar	FGFR3-EPHA4	1.49711	0.0722386	1	0.217719	FALSE	FALSE
Bipolar	ARF6-SMAP1	-3.80988	0.0762185	1	0.226567	FALSE	FALSE
Bipolar	CALM3-KCNQ5	1.32966	0.0790584	1	0.22909	FALSE	FALSE
Bipolar	CALM1-PDE1A	-1.84878	0.0791784	1	0.22909	FALSE	FALSE
Bipolar	CALM3-ESR1	-1.25854	0.0821384	1	0.232946	FALSE	FALSE
Bipolar	CALM1-KCNQ5	1.49109	0.0826583	1	0.232946	FALSE	FALSE
Bipolar	FN1-MAG	0.891222	0.0877382	1	0.241497	FALSE	FALSE
Bipolar	SLITRK2-PTPRD	-4.34538	0.0879182	1	0.241497	FALSE	FALSE
Bipolar	ARF1-INSR	-0.841913	0.0897382	1	0.243415	FALSE	FALSE
Bipolar	CNTN2-NRCAM	1.50688	0.0914982	1	0.243935	FALSE	FALSE
Bipolar	NTRK3-PTPRD	-2.65493	0.0921782	1	0.243935	FALSE	FALSE
Bipolar	SLIT2-APP	-4.16155	0.0948181	1	0.244549	FALSE	FALSE
Bipolar	PTN-SDC2	4.33728	0.0955981	1	0.244549	FALSE	FALSE
Bipolar	CALM3-PDE1A	-1.31647	0.0961581	1	0.244549	FALSE	FALSE
Bipolar	EFNA1-EPHB6	-2.35368	0.0969181	1	0.244549	FALSE	FALSE
Bipolar	EFNA3-EPHB6	-1.26175	0.098158	1	0.244831	FALSE	FALSE
Bipolar	NTN4-UNC5A	-1.77411	0.101518	1	0.249082	FALSE	FALSE
Bipolar	C1QB-C1QBP	-2.01588	0.102158	1	0.249082	FALSE	FALSE
Bipolar	DCN-ERBB4	-0.918741	0.103778	1	0.25022	FALSE	FALSE
Bipolar	EFNB2-EPHA4	1.93044	0.107478	1	0.253628	FALSE	FALSE
Bipolar	LGALS3BP-ITGB1	-2.21483	0.107998	1	0.253628	FALSE	FALSE
Bipolar	COL3A1-MAG	-1.24327	0.108698	1	0.253628	FALSE	FALSE
Bipolar	FGF12-FGFR2	2.23805	0.120658	1	0.278539	FALSE	FALSE
Bipolar	MFGE8-ITGAV	2.23221	0.125477	1	0.284264	FALSE	FALSE
Bipolar	ADAM10-TSPAN5	2.98413	0.125757	1	0.284264	FALSE	FALSE
Bipolar	NCAM1-PTPRZ1	2.03604	0.137917	1	0.307868	FALSE	FALSE
Bipolar	RGMA-BMPR2	-2.5455	0.139037	1	0.307868	FALSE	FALSE
Bipolar	CALM1-KCNQ3	1.05302	0.141957	1	0.309089	FALSE	FALSE
Bipolar	COPA-CD74	-1.77309	0.142437	1	0.309089	FALSE	FALSE
Bipolar	OMG-LINGO1	1.01402	0.145697	1	0.313032	FALSE	FALSE
Bipolar	APOE-LRP8	0.53832	0.148757	1	0.316473	FALSE	FALSE
Bipolar	NXPH1-NRXN3	2.07333	0.150817	1	0.317741	FALSE	FALSE
Bipolar	COL5A3-SDC3	2.74369	0.153797	1	0.320616	FALSE	FALSE
Bipolar	CALM3-KCNQ3	0.791006	0.155137	1	0.320616	FALSE	FALSE
Bipolar	NCAN-SDC3	0.937338	0.158057	1	0.323569	FALSE	FALSE
Bipolar	LRPAP1-SORT1	2.51062	0.160157	1	0.324804	FALSE	FALSE
Bipolar	APOE-SCARB1	-0.375503	0.165617	1	0.332767	FALSE	FALSE
Bipolar	SST-SSTR1	-2.5458	0.169137	1	0.336501	FALSE	FALSE
Bipolar	C3-CD46	1.10825	0.170577	1	0.336501	FALSE	FALSE
Bipolar	ITGAV-THY1	1.43358	0.173377	1	0.338943	FALSE	FALSE
Bipolar	SEMA6B-PLXNA2	0.757376	0.176036	1	0.339013	FALSE	FALSE
Bipolar	ADCYAP1-ADCYAP1R1	-2.49302	0.176536	1	0.339013	FALSE	FALSE
Bipolar	GNAI2-ADORA1	0.72958	0.181536	1	0.345556	FALSE	FALSE
Bipolar	LGI1-ADAM23	2.31079	0.185696	1	0.350401	FALSE	FALSE
Bipolar	SPARC-ENG	-1.18133	0.189156	1	0.353853	FALSE	FALSE
Bipolar	EFNA5-EPHA4	2.09779	0.193316	1	0.358544	FALSE	FALSE
Bipolar	PTN-NCL	1.27553	0.206716	1	0.374961	FALSE	FALSE
Bipolar	PTN-SDC3	1.50535	0.206936	1	0.374961	FALSE	FALSE
Bipolar	FGF9-FGFR3	-1.18606	0.207596	1	0.374961	FALSE	FALSE
Bipolar	NXPH1-NRXN1	1.4565	0.209236	1	0.374961	FALSE	FALSE
Bipolar	CALM1-ADCYAP1R1	-1.3781	0.211076	1	0.374961	FALSE	FALSE
Bipolar	ADGRB1-RTN4RL1	1.91113	0.212536	1	0.374961	FALSE	FALSE
Bipolar	LRPAP1-LRP1	1.16194	0.226555	1	0.392108	FALSE	FALSE
Bipolar	ADGRB1-RTN4RL2	0.413773	0.227675	1	0.392108	FALSE	FALSE
Bipolar	APOE-CHRNA4	0.447211	0.227675	1	0.392108	FALSE	FALSE
Bipolar	OMG-RTN4RL1	1.21763	0.232655	1	0.394491	FALSE	FALSE
Bipolar	NCAM1-GFRA1	1.75911	0.232695	1	0.394491	FALSE	FALSE
Bipolar	MDK-NCL	0.230961	0.236875	1	0.398465	FALSE	FALSE
Bipolar	RGMB-BMPR2	-1.69771	0.244815	1	0.405931	FALSE	FALSE
Bipolar	LRRC4B-PTPRF	1.69177	0.245055	1	0.405931	FALSE	FALSE
Bipolar	GNAS-VIPR1	1.54854	0.254755	1	0.418802	FALSE	FALSE
Bipolar	C3-CD81	-1.22749	0.262835	1	0.428836	FALSE	FALSE
Bipolar	VWF-SIRPA	-1.34286	0.267595	1	0.433344	FALSE	FALSE
Bipolar	ADAM10-NRCAM	0.764589	0.274995	1	0.442028	FALSE	FALSE
Bipolar	RTN4-LINGO1	1.46529	0.281474	1	0.449117	FALSE	FALSE
Bipolar	PIP-NPTN	1.38946	0.285614	1	0.452396	FALSE	FALSE
Bipolar	AFDN-EPHB6	1.05426	0.292454	1	0.458345	FALSE	FALSE
Bipolar	SST-SSTR2	-1.45118	0.293594	1	0.458345	FALSE	FALSE
Bipolar	CALM1-RYR2	0.303254	0.295714	1	0.458357	FALSE	FALSE
Bipolar	BCAN-NRCAM	0.104362	0.310074	1	0.476632	FALSE	FALSE
Bipolar	AGRN-DAG1	1.10289	0.313114	1	0.476632	FALSE	FALSE
Bipolar	NCAN-CDH2	0.158257	0.314094	1	0.476632	FALSE	FALSE
Bipolar	MDK-LRP1	0.621476	0.324314	1	0.487088	FALSE	FALSE
Bipolar	ADGRB1-RTN4R	1.26849	0.325473	1	0.487088	FALSE	FALSE
Bipolar	PSAP-GPR37L1	-1.23525	0.328433	1	0.488151	FALSE	FALSE
Bipolar	EDIL3-ITGB5	0.848331	0.332633	1	0.49103	FALSE	FALSE
Bipolar	APP-GPC1	-0.892065	0.341113	1	0.500146	FALSE	FALSE
Bipolar	CALM3-RYR2	0.210586	0.346373	1	0.502157	FALSE	FALSE
Bipolar	LRPAP1-SORL1	-0.392966	0.347113	1	0.502157	FALSE	FALSE
Bipolar	CCK-CCKBR	-0.620023	0.356573	1	0.512426	FALSE	FALSE
Bipolar	CALM1-VIPR1	1.0227	0.363713	1	0.516024	FALSE	FALSE
Bipolar	LGI1-RTN4R	1.06777	0.363833	1	0.516024	FALSE	FALSE
Bipolar	ADO-ADORA1	1.06095	0.372353	1	0.524679	FALSE	FALSE
Bipolar	CALM1-GRM5	0.254043	0.375512	1	0.525717	FALSE	FALSE
Bipolar	RTN4-RTN4RL1	0.905199	0.381312	1	0.530415	FALSE	FALSE
Bipolar	TF-TFRC	-0.888659	0.398372	1	0.550616	FALSE	FALSE
Bipolar	EFNA5-EPHB6	0.477206	0.416772	1	0.572402	FALSE	FALSE
Bipolar	SLIT2-GPC1	-0.830733	0.424512	1	0.579365	FALSE	FALSE
Bipolar	SIRPA-CD47	0.793671	0.434831	1	0.584921	FALSE	FALSE
Bipolar	CD47-SIRPA	0.793671	0.434831	1	0.584921	FALSE	FALSE
Bipolar	COL18A1-GPC1	-0.853846	0.438751	1	0.584921	FALSE	FALSE
Bipolar	SERPINE2-LRP1	-0.161576	0.439671	1	0.584921	FALSE	FALSE
Bipolar	A2M-LRP1	0.207941	0.443211	1	0.584921	FALSE	FALSE
Bipolar	PSAP-GPR37	-0.739393	0.447131	1	0.584921	FALSE	FALSE
Bipolar	CALR-LRP1	0.0809193	0.447451	1	0.584921	FALSE	FALSE
Bipolar	CALM1-INSR	-0.426143	0.468871	1	0.609251	FALSE	FALSE
Bipolar	NPTX1-NPTXR	0.755256	0.47763	1	0.616939	FALSE	FALSE
Bipolar	CALM3-GRM5	0.151864	0.49109	1	0.630571	FALSE	FALSE
Bipolar	SPTBN2-PTPRA	0.114357	0.534009	1	0.678346	FALSE	FALSE
Bipolar	OMG-RTN4R	0.617956	0.534549	1	0.678346	FALSE	FALSE
Bipolar	NCAM1-NCAM2	0.588758	0.543309	1	0.685454	FALSE	FALSE
Bipolar	CX3CL1-ITGAV	0.612537	0.571289	1	0.716587	FALSE	FALSE
Bipolar	CALM3-INSR	-0.259682	0.580788	1	0.722137	FALSE	FALSE
Bipolar	HRAS-INSR	-0.0913587	0.582368	1	0.722137	FALSE	FALSE
Bipolar	CALM3-PDE1B	0.511226	0.593288	1	0.731497	FALSE	FALSE
Bipolar	FSTL5-CHL1	-0.398295	0.601068	1	0.736903	FALSE	FALSE
Bipolar	CALM1-PTPRA	-0.466316	0.610288	1	0.739473	FALSE	FALSE
Bipolar	NXPH1-NRXN2	0.140131	0.612068	1	0.739473	FALSE	FALSE
Bipolar	AZGP1-ITGAV	0.500768	0.613388	1	0.739473	FALSE	FALSE
Bipolar	APOE-LRP1	0.520477	0.617188	1	0.739943	FALSE	FALSE
Bipolar	AGRN-ATP1A3	0.0807119	0.626767	1	0.7473	FALSE	FALSE
Bipolar	LIN7C-KCNJ4	0.501467	0.640407	1	0.759109	FALSE	FALSE
Bipolar	SLIT1-GPC1	-0.434265	0.646547	1	0.759109	FALSE	FALSE
Bipolar	PTN-CDH10	0.417704	0.647167	1	0.759109	FALSE	FALSE
Bipolar	GNAI2-CHRM1	0.165011	0.656527	1	0.7635	FALSE	FALSE
Bipolar	PTN-PTPRZ1	0.412556	0.657947	1	0.7635	FALSE	FALSE
Bipolar	AGRN-ITGB1	-0.339621	0.664447	1	0.766941	FALSE	FALSE
Bipolar	AGRN-LRP1	0.248644	0.671007	1	0.770415	FALSE	FALSE
Bipolar	APOE-LRP4	-0.428276	0.679426	1	0.773141	FALSE	FALSE
Bipolar	FABP5-RXRA	0.271214	0.680506	1	0.773141	FALSE	FALSE
Bipolar	MFGE8-ITGB5	-0.332918	0.692666	1	0.782857	FALSE	FALSE
Bipolar	FGF1-FGFR2	0.334694	0.719146	1	0.808573	FALSE	FALSE
Bipolar	SPARC-FGFR1	-0.304571	0.743145	1	0.83125	FALSE	FALSE
Bipolar	C1QB-LRP1	0.167895	0.753285	1	0.838271	FALSE	FALSE
Bipolar	SERPING1-LRP1	0.281243	0.763105	1	0.843269	FALSE	FALSE
Bipolar	FGF1-FGFR3	-0.101317	0.771705	1	0.843269	FALSE	FALSE
Bipolar	LRPAP1-VLDLR	-0.138737	0.775444	1	0.843269	FALSE	FALSE
Bipolar	NCAM1-ROBO1	0.230654	0.780024	1	0.843269	FALSE	FALSE
Bipolar	LGI1-ADAM22	-0.220629	0.784024	1	0.843269	FALSE	FALSE
Bipolar	VIP-RAMP1	0.260499	0.787464	1	0.843269	FALSE	FALSE
Bipolar	MDK-PTPRZ1	-0.0155864	0.788284	1	0.843269	FALSE	FALSE
Bipolar	GNAI2-ADCY1	-0.0265952	0.788864	1	0.843269	FALSE	FALSE
Bipolar	GNAI2-IGF1R	-0.0204355	0.793884	1	0.844475	FALSE	FALSE
Bipolar	CNTN1-NRCAM	0.218582	0.808264	1	0.855577	FALSE	FALSE
Bipolar	TXLNA-STX1A	-0.179902	0.815664	1	0.859072	FALSE	FALSE
Bipolar	PSAP-SORT1	0.109465	0.819484	1	0.859072	FALSE	FALSE
Bipolar	CALM1-PDE1B	0.169377	0.834543	1	0.870653	FALSE	FALSE
Bipolar	C3-LRP1	-0.136308	0.847083	1	0.879507	FALSE	FALSE
Bipolar	GNAI2-CNR1	-0.0256651	0.861543	1	0.890261	FALSE	FALSE
Bipolar	ALCAM-CHL1	-0.134853	0.883982	1	0.909119	FALSE	FALSE
Bipolar	GNAS-ADCY1	0.101015	0.903222	1	0.924524	FALSE	FALSE
Bipolar	ADAM10-CADM1	0.049421	0.924542	1	0.941904	FALSE	FALSE
Bipolar	FAM3C-LAMP1	0.0180674	0.937701	1	0.950847	FALSE	FALSE
Bipolar	EFNB2-EPHB6	-0.0643135	0.946181	1	0.954983	FALSE	FALSE
Bipolar	LTF-LRP1	0.0200396	0.969381	1	0.971221	FALSE	FALSE
Bipolar	PSAP-LRP1	-0.00742861	0.971221	1	0.971221	FALSE	FALSE
Depression	LRPAP1-LRP8	-87.1165	0.000619988	0.134537	0.134537	FALSE	FALSE
Depression	LRPAP1-VLDLR	-61.1734	0.00157997	0.342853	0.171427	FALSE	FALSE
Depression	NCAN-SDC3	16.4242	0.00913982	1	0.532569	FALSE	FALSE
Depression	LRPAP1-LRP1	-19.0124	0.0133397	1	0.532569	FALSE	FALSE
Depression	BCAN-NRCAM	2.1379	0.0164197	1	0.532569	FALSE	FALSE
Depression	PTN-PLXNB2	4.44447	0.0164997	1	0.532569	FALSE	FALSE
Depression	RTN4-RTN4R	11.4396	0.0171797	1	0.532569	FALSE	FALSE
Depression	AZGP1-ITGAV	-11.8847	0.0265395	1	0.597724	FALSE	FALSE
Depression	NRXN1-NLGN3	-0.517928	0.0302994	1	0.597724	FALSE	FALSE
Depression	NLGN4X-NRXN1	-0.517928	0.0302994	1	0.597724	FALSE	FALSE
Depression	NLGN3-NRXN1	-0.517928	0.0302994	1	0.597724	FALSE	FALSE
Depression	GNAI2-IGF1R	1.07658	0.0345393	1	0.624586	FALSE	FALSE
Depression	SPARC-ENG	-5.9502	0.0375192	1	0.626283	FALSE	FALSE
Depression	GNAI2-ADCY1	-0.893977	0.0549789	1	0.653098	FALSE	FALSE
Depression	ADAM10-CADM1	-4.44413	0.0591388	1	0.653098	FALSE	FALSE
Depression	APOE-SDC2	1.09384	0.0609788	1	0.653098	FALSE	FALSE
Depression	NPTX1-NPTXR	-6.82475	0.0649987	1	0.653098	FALSE	FALSE
Depression	APOE-SCARB1	-0.868328	0.0725985	1	0.653098	FALSE	FALSE
Depression	LGI1-ADAM22	4.89579	0.0739985	1	0.653098	FALSE	FALSE
Depression	GNAI2-CNR1	-0.966353	0.0741585	1	0.653098	FALSE	FALSE
Depression	APP-LRP10	-0.521547	0.0745385	1	0.653098	FALSE	FALSE
Depression	LRRC4B-PTPRF	-5.37089	0.0748185	1	0.653098	FALSE	FALSE
Depression	FGF1-FGFR2	5.61228	0.0767185	1	0.653098	FALSE	FALSE
Depression	AGRN-ITGB1	3.59308	0.0781184	1	0.653098	FALSE	FALSE
Depression	APOE-VLDLR	-0.928822	0.0790984	1	0.653098	FALSE	FALSE
Depression	SLITRK5-PTPRD	3.65689	0.0847783	1	0.653098	FALSE	FALSE
Depression	APOE-LRP8	-0.926507	0.0870583	1	0.653098	FALSE	FALSE
Depression	MFGE8-ITGB5	-4.44085	0.0871383	1	0.653098	FALSE	FALSE
Depression	RTN4-RTN4RL1	3.38694	0.0970981	1	0.653098	FALSE	FALSE
Depression	SST-SSTR1	4.40106	0.097878	1	0.653098	FALSE	FALSE
Depression	COPA-CD74	-2.55397	0.100738	1	0.653098	FALSE	FALSE
Depression	VIP-RAMP1	-4.41261	0.101778	1	0.653098	FALSE	FALSE
Depression	GAS6-TYRO3	-1.9006	0.105138	1	0.653098	FALSE	FALSE
Depression	MFGE8-ITGAV	-2.67046	0.105418	1	0.653098	FALSE	FALSE
Depression	SLITRK1-PTPRD	3.07018	0.108658	1	0.653098	FALSE	FALSE
Depression	CALM1-PDE1B	-3.65747	0.109578	1	0.653098	FALSE	FALSE
Depression	CX3CL1-ITGAV	-3.29978	0.111358	1	0.653098	FALSE	FALSE
Depression	NTRK3-PTPRF	-1.3885	0.122938	1	0.670758	FALSE	FALSE
Depression	SERPINE2-LRP1	-0.642087	0.130297	1	0.670758	FALSE	FALSE
Depression	NCAM1-PTPRA	1.43017	0.131957	1	0.670758	FALSE	FALSE
Depression	L1CAM-CD9	-0.0466684	0.132357	1	0.670758	FALSE	FALSE
Depression	ITGAV-THY1	-1.839	0.134437	1	0.670758	FALSE	FALSE
Depression	APOE-CHRNA4	-0.775307	0.134777	1	0.670758	FALSE	FALSE
Depression	GNAI2-ADORA1	-0.983946	0.137697	1	0.670758	FALSE	FALSE
Depression	EFNA5-EPHB6	1.58275	0.139097	1	0.670758	FALSE	FALSE
Depression	LGI1-ADAM23	3.02476	0.142917	1	0.674196	FALSE	FALSE
Depression	APOE-SORL1	0.352374	0.147357	1	0.680351	FALSE	FALSE
Depression	RGMA-BMPR2	-1.99232	0.177096	1	0.790811	FALSE	FALSE
Depression	GNAI2-CHRM1	-0.922439	0.180136	1	0.790811	FALSE	FALSE
Depression	TF-TFRC	-2.09469	0.187036	1	0.790811	FALSE	FALSE
Depression	NCAN-CDH2	0.27198	0.192076	1	0.790811	FALSE	FALSE
Depression	RGMB-BMPR2	-2.21341	0.192816	1	0.790811	FALSE	FALSE
Depression	PTN-SDC4	0.734773	0.196156	1	0.790811	FALSE	FALSE
Depression	MDK-SORL1	0.0877629	0.196896	1	0.790811	FALSE	FALSE
Depression	RIMS1-SLC17A7	0.193794	0.200436	1	0.790811	FALSE	FALSE
Depression	PTN-SDC2	1.96403	0.206356	1	0.794418	FALSE	FALSE
Depression	EFNA5-EPHA4	1.89379	0.215716	1	0.794418	FALSE	FALSE
Depression	CADM3-CADM1	-0.280107	0.217776	1	0.794418	FALSE	FALSE
Depression	CNTN2-NRCAM	0.627382	0.218956	1	0.794418	FALSE	FALSE
Depression	LRRC4B-PTPRD	1.59183	0.222696	1	0.794418	FALSE	FALSE
Depression	SLITRK2-PTPRD	1.77177	0.223316	1	0.794418	FALSE	FALSE
Depression	NCAM1-FGFR2	1.27411	0.236455	1	0.827593	FALSE	FALSE
Depression	NCAM1-PTPRZ1	1.0897	0.248115	1	0.836288	FALSE	FALSE
Depression	APP-NCSTN	-0.193575	0.250295	1	0.836288	FALSE	FALSE
Depression	SORBS1-ITGB5	-1.34929	0.253195	1	0.836288	FALSE	FALSE
Depression	PTN-SDC3	1.20045	0.254355	1	0.836288	FALSE	FALSE
Depression	PTN-NCL	0.998744	0.258495	1	0.837215	FALSE	FALSE
Depression	SEMA6B-PLXNA4	-0.330676	0.270635	1	0.863643	FALSE	FALSE
Depression	PIP-NPTN	-1.42873	0.279474	1	0.878927	FALSE	FALSE
Depression	ARF6-SMAP1	-0.924808	0.299834	1	0.929485	FALSE	FALSE
Depression	NPTX2-NPTXR	-0.587772	0.318354	1	0.970935	FALSE	FALSE
Depression	RTN4-CNTNAP1	0.0204028	0.322154	1	0.970935	FALSE	FALSE
Depression	SLIT2-APP	-1.13522	0.332793	1	0.975757	FALSE	FALSE
Depression	RTN4-LINGO1	1.15144	0.347853	1	0.975757	FALSE	FALSE
Depression	CNTN1-PTPRZ1	-0.790671	0.349413	1	0.975757	FALSE	FALSE
Depression	VWF-LRP1	-0.186687	0.349913	1	0.975757	FALSE	FALSE
Depression	LGI1-RTN4R	1.11479	0.350113	1	0.975757	FALSE	FALSE
Depression	NTRK3-PTPRD	0.97485	0.350733	1	0.975757	FALSE	FALSE
Depression	GRN-SORT1	0.603336	0.366133	1	0.992684	FALSE	FALSE
Depression	LPL-LRP1	-0.128398	0.367753	1	0.992684	FALSE	FALSE
Depression	APP-LRP1	-0.0935041	0.376652	1	0.992684	FALSE	FALSE
Depression	C3-LRP1	0.755829	0.377672	1	0.992684	FALSE	FALSE
Depression	CALM1-VIPR1	-0.920512	0.394692	1	0.992684	FALSE	FALSE
Depression	ADAM10-NRCAM	0.487821	0.401832	1	0.992684	FALSE	FALSE
Depression	LRPAP1-SORL1	0.327257	0.403492	1	0.992684	FALSE	FALSE
Depression	FGF12-FGFR2	-0.577667	0.410312	1	0.992684	FALSE	FALSE
Depression	MDK-LRP1	-0.463005	0.412352	1	0.992684	FALSE	FALSE
Depression	COL18A1-GPC1	0.927713	0.412552	1	0.992684	FALSE	FALSE
Depression	EFNB3-EPHA4	0.0358717	0.415972	1	0.992684	FALSE	FALSE
Depression	ARF1-CHRM3	0.0734063	0.420912	1	0.992684	FALSE	FALSE
Depression	SEMA6B-PLXNA2	-0.294292	0.422532	1	0.992684	FALSE	FALSE
Depression	LGI3-STX1A	-0.45493	0.450051	1	0.992684	FALSE	FALSE
Depression	SERPING1-LRP1	0.78735	0.452511	1	0.992684	FALSE	FALSE
Depression	AFDN-EPHB6	-0.595527	0.458951	1	0.992684	FALSE	FALSE
Depression	FGFR3-EPHA4	0.193452	0.466471	1	0.992684	FALSE	FALSE
Depression	EFNA3-EPHA4	0.0761024	0.468711	1	0.992684	FALSE	FALSE
Depression	LTF-LRP11	0.790296	0.469531	1	0.992684	FALSE	FALSE
Depression	PTN-PTPRZ1	0.712233	0.48979	1	0.992684	FALSE	FALSE
Depression	NRXN3-NLGN2	-0.00822351	0.49407	1	0.992684	FALSE	FALSE
Depression	NLGN2-NRXN3	-0.00822351	0.49407	1	0.992684	FALSE	FALSE
Depression	EDIL3-ITGB5	-0.498989	0.49579	1	0.992684	FALSE	FALSE
Depression	PSAP-GPR37	-0.62965	0.49923	1	0.992684	FALSE	FALSE
Depression	FABP5-RXRA	0.48919	0.50249	1	0.992684	FALSE	FALSE
Depression	DCN-ERBB4	0.148606	0.50975	1	0.992684	FALSE	FALSE
Depression	ARF1-INSR	0.115318	0.51059	1	0.992684	FALSE	FALSE
Depression	APOE-LRP1	-0.708168	0.51363	1	0.992684	FALSE	FALSE
Depression	HRAS-INSR	0.113604	0.51373	1	0.992684	FALSE	FALSE
Depression	APOE-LRP4	-0.710417	0.51557	1	0.992684	FALSE	FALSE
Depression	SPTAN1-PTPRA	0.428702	0.51779	1	0.992684	FALSE	FALSE
Depression	VWF-SIRPA	-0.564584	0.52153	1	0.992684	FALSE	FALSE
Depression	GNAS-ADCY1	-0.587197	0.529289	1	0.992684	FALSE	FALSE
Depression	LTF-LRP1	0.40269	0.530009	1	0.992684	FALSE	FALSE
Depression	APP-TNFRSF21	-0.446022	0.537349	1	0.992684	FALSE	FALSE
Depression	ADGRB1-RTN4RL1	0.586431	0.539349	1	0.992684	FALSE	FALSE
Depression	APP-CD74	-0.10322	0.545029	1	0.992684	FALSE	FALSE
Depression	CALM3-PDE1B	0.596037	0.545969	1	0.992684	FALSE	FALSE
Depression	EFNA1-EPHA4	0.116076	0.546289	1	0.992684	FALSE	FALSE
Depression	NXPH1-NRXN2	0.171332	0.550089	1	0.992684	FALSE	FALSE
Depression	NCAM1-FGFR1	0.183917	0.550629	1	0.992684	FALSE	FALSE
Depression	CALM1-KCNQ3	-0.194188	0.555929	1	0.992684	FALSE	FALSE
Depression	CALR-ITGAV	-0.0214507	0.573909	1	0.992684	FALSE	FALSE
Depression	FAM3C-LAMP1	-0.14378	0.577488	1	0.992684	FALSE	FALSE
Depression	NTN4-UNC5A	-0.229786	0.578008	1	0.992684	FALSE	FALSE
Depression	S100A1-RYR2	-0.01026	0.587148	1	0.992684	FALSE	FALSE
Depression	ADGRB1-RTN4R	0.49929	0.613528	1	0.992684	FALSE	FALSE
Depression	CALM1-KCNQ5	-0.138448	0.616568	1	0.992684	FALSE	FALSE
Depression	FN1-MAG	-0.0831612	0.631347	1	0.992684	FALSE	FALSE
Depression	COL3A1-MAG	-0.142998	0.637567	1	0.992684	FALSE	FALSE
Depression	LGI3-ADAM22	0.0179276	0.637667	1	0.992684	FALSE	FALSE
Depression	SLIT1-GPC1	0.439105	0.643147	1	0.992684	FALSE	FALSE
Depression	EDIL3-ITGAV	-0.108047	0.645007	1	0.992684	FALSE	FALSE
Depression	LGI3-ADAM23	0.0215922	0.651487	1	0.992684	FALSE	FALSE
Depression	NCAM1-GFRA1	0.418674	0.655687	1	0.992684	FALSE	FALSE
Depression	LGALS1-ITGB1	0.0759471	0.657807	1	0.992684	FALSE	FALSE
Depression	CALM1-PDE1A	0.145182	0.658467	1	0.992684	FALSE	FALSE
Depression	LTBP3-ITGB5	-0.0434667	0.658987	1	0.992684	FALSE	FALSE
Depression	MDK-SDC3	0.0444821	0.674707	1	0.992684	FALSE	FALSE
Depression	LIN7C-KCNJ4	0.448381	0.675286	1	0.992684	FALSE	FALSE
Depression	ADAM10-TSPAN5	0.365035	0.675566	1	0.992684	FALSE	FALSE
Depression	CNTN1-NRCAM	0.389289	0.680646	1	0.992684	FALSE	FALSE
Depression	NRXN2-NLGN2	-0.0460377	0.684406	1	0.992684	FALSE	FALSE
Depression	NLGN2-NRXN2	-0.0460377	0.684406	1	0.992684	FALSE	FALSE
Depression	TIMP2-ITGB1	0.326471	0.686566	1	0.992684	FALSE	FALSE
Depression	PSAP-SORT1	0.19308	0.695126	1	0.992684	FALSE	FALSE
Depression	CALM1-GRM5	-0.0883477	0.696006	1	0.992684	FALSE	FALSE
Depression	C1QB-LRP1	-0.212198	0.696366	1	0.992684	FALSE	FALSE
Depression	PSAP-GPR37L1	-0.377883	0.701066	1	0.992684	FALSE	FALSE
Depression	ALCAM-CHL1	-0.35978	0.706086	1	0.992684	FALSE	FALSE
Depression	AGRN-DAG1	0.369086	0.709106	1	0.992684	FALSE	FALSE
Depression	CALM3-INSR	0.163482	0.710706	1	0.992684	FALSE	FALSE
Depression	FGF9-FGFR3	-0.191145	0.718586	1	0.992684	FALSE	FALSE
Depression	OMG-RTN4RL1	0.246963	0.719386	1	0.992684	FALSE	FALSE
Depression	OMG-LINGO1	0.112989	0.720826	1	0.992684	FALSE	FALSE
Depression	EFNB3-EPHB6	0.0360275	0.726265	1	0.992684	FALSE	FALSE
Depression	LGI4-ADAM22	0.0217703	0.729325	1	0.992684	FALSE	FALSE
Depression	A2M-LRP1	-0.0767315	0.732705	1	0.992684	FALSE	FALSE
Depression	CALM1-RYR2	-0.0666776	0.733585	1	0.992684	FALSE	FALSE
Depression	CALM3-PDE1A	0.0958793	0.735585	1	0.992684	FALSE	FALSE
Depression	C1QB-C1QBP	0.138199	0.741725	1	0.992684	FALSE	FALSE
Depression	CD47-SIRPA	-0.286093	0.743085	1	0.992684	FALSE	FALSE
Depression	SIRPA-CD47	-0.286093	0.743085	1	0.992684	FALSE	FALSE
Depression	SPTBN2-PTPRA	0.0518467	0.751425	1	0.992684	FALSE	FALSE
Depression	CALM1-PTPRA	-0.27276	0.756305	1	0.992684	FALSE	FALSE
Depression	LGI4-ADAM23	0.0249361	0.759645	1	0.992684	FALSE	FALSE
Depression	COL5A3-SDC3	-0.258378	0.770965	1	0.992684	FALSE	FALSE
Depression	CALR-LRP1	-0.0255987	0.772945	1	0.992684	FALSE	FALSE
Depression	ADCYAP1-ADCYAP1R1	-0.26565	0.773005	1	0.992684	FALSE	FALSE
Depression	LRPAP1-SORT1	0.325562	0.773345	1	0.992684	FALSE	FALSE
Depression	AGRN-LRP1	0.152343	0.788084	1	0.992684	FALSE	FALSE
Depression	FGF1-FGFR3	0.0914252	0.792144	1	0.992684	FALSE	FALSE
Depression	LGALS3BP-ITGB1	0.163242	0.801244	1	0.992684	FALSE	FALSE
Depression	CALM1-INSR	0.123149	0.802184	1	0.992684	FALSE	FALSE
Depression	CALM3-CACNA1C	0.0480563	0.809344	1	0.992684	FALSE	FALSE
Depression	PTN-CDH10	0.199061	0.817984	1	0.992684	FALSE	FALSE
Depression	TXLNA-STX1A	-0.174507	0.820764	1	0.992684	FALSE	FALSE
Depression	EFNB2-EPHA4	0.0987073	0.821444	1	0.992684	FALSE	FALSE
Depression	SPARC-FGFR1	0.205849	0.821664	1	0.992684	FALSE	FALSE
Depression	NXPH1-NRXN3	-0.146785	0.825483	1	0.992684	FALSE	FALSE
Depression	EFNB2-EPHB6	-0.18416	0.846223	1	0.992684	FALSE	FALSE
Depression	AGRN-ATP1A3	0.028462	0.851503	1	0.992684	FALSE	FALSE
Depression	SST-SSTR2	0.182485	0.855103	1	0.992684	FALSE	FALSE
Depression	CALM1-CACNA1C	0.041236	0.856523	1	0.992684	FALSE	FALSE
Depression	EFNA3-EPHB6	0.0430794	0.859503	1	0.992684	FALSE	FALSE
Depression	CRH-ADCYAP1R1	-0.113734	0.868323	1	0.992684	FALSE	FALSE
Depression	CNTN2-CNTN1	-0.0506394	0.869803	1	0.992684	FALSE	FALSE
Depression	CADM3-NECTIN1	-0.0316389	0.871923	1	0.992684	FALSE	FALSE
Depression	APP-GPC1	0.112971	0.872223	1	0.992684	FALSE	FALSE
Depression	OMG-RTN4R	-0.161536	0.873603	1	0.992684	FALSE	FALSE
Depression	LAMB2-RPSA	-0.0106862	0.880222	1	0.992684	FALSE	FALSE
Depression	NLGN2-NRXN1	-0.00460066	0.880762	1	0.992684	FALSE	FALSE
Depression	NRXN1-NLGN2	-0.00460066	0.880762	1	0.992684	FALSE	FALSE
Depression	NXPH1-NRXN1	0.10622	0.880922	1	0.992684	FALSE	FALSE
Depression	C3-CD81	0.101006	0.887942	1	0.992684	FALSE	FALSE
Depression	GNAS-ADORA1	-0.0844187	0.888362	1	0.992684	FALSE	FALSE
Depression	CALM3-ESR1	0.0267523	0.905342	1	0.992684	FALSE	FALSE
Depression	PSAP-LRP1	-0.023097	0.912502	1	0.992684	FALSE	FALSE
Depression	FSTL5-CHL1	0.0765432	0.913082	1	0.992684	FALSE	FALSE
Depression	ADO-ADORA1	0.0981513	0.913122	1	0.992684	FALSE	FALSE
Depression	ADGRB1-RTN4RL2	0.020033	0.919582	1	0.992684	FALSE	FALSE
Depression	CALM1-GRM3	-0.0610462	0.925221	1	0.992684	FALSE	FALSE
Depression	GPI-AMFR	-0.0508292	0.925621	1	0.992684	FALSE	FALSE
Depression	CALM1-ADCYAP1R1	-0.0487116	0.937661	1	0.992684	FALSE	FALSE
Depression	SLIT2-GPC1	0.0578036	0.942941	1	0.992684	FALSE	FALSE
Depression	NCAM1-NCAM2	0.0613841	0.943541	1	0.992684	FALSE	FALSE
Depression	CCK-CCKBR	-0.0342536	0.945461	1	0.992684	FALSE	FALSE
Depression	CALM3-KCNQ5	0.0119564	0.959461	1	0.992684	FALSE	FALSE
Depression	CALM3-KCNQ3	0.0125642	0.960401	1	0.992684	FALSE	FALSE
Depression	C3-CD46	-0.0270694	0.960941	1	0.992684	FALSE	FALSE
Depression	FGF12-FGFR1	-0.0115766	0.961361	1	0.992684	FALSE	FALSE
Depression	CALM3-GRM5	-0.00719945	0.970561	1	0.992684	FALSE	FALSE
Depression	GNAS-VIPR1	0.0250114	0.97678	1	0.992684	FALSE	FALSE
Depression	EFNA1-EPHB6	0.0127064	0.97802	1	0.992684	FALSE	FALSE
Depression	MDK-PTPRZ1	0.00151862	0.97818	1	0.992684	FALSE	FALSE
Depression	NCAM1-ROBO1	-0.021587	0.97896	1	0.992684	FALSE	FALSE
Depression	CALM3-RYR2	0.00330329	0.98364	1	0.99279	FALSE	FALSE
Depression	MDK-NCL	-0.000804068	0.99464	1	0.999245	FALSE	FALSE
Depression	FGF13-SCN8A	7.33679e-21	1	1	1	FALSE	FALSE
SCZ	RTN4-CNTNAP1	5.67224	0.000959981	0.208316	0.116635	FALSE	FALSE
SCZ	AGRN-ATP1A3	-41.9549	0.00161997	0.351533	0.116635	FALSE	FALSE
SCZ	NRXN1-NLGN2	4.8277	0.00291994	0.633627	0.116635	FALSE	FALSE
SCZ	NLGN2-NRXN1	4.8277	0.00291994	0.633627	0.116635	FALSE	FALSE
SCZ	FGF13-SCN8A	3.13214	0.00349993	0.759485	0.116635	FALSE	FALSE
SCZ	NRXN1-NLGN3	3.36582	0.00429991	0.933081	0.116635	FALSE	FALSE
SCZ	NLGN3-NRXN1	3.36582	0.00429991	0.933081	0.116635	FALSE	FALSE
SCZ	NLGN4X-NRXN1	3.36582	0.00429991	0.933081	0.116635	FALSE	FALSE
SCZ	LAMB2-RPSA	-6.39957	0.00529989	1	0.121518	FALSE	FALSE
SCZ	DCN-ERBB4	13.9477	0.00559989	1	0.121518	FALSE	FALSE
SCZ	NRXN3-NLGN2	-0.636035	0.00737985	1	0.133452	FALSE	FALSE
SCZ	NLGN2-NRXN3	-0.636035	0.00737985	1	0.133452	FALSE	FALSE
SCZ	CALR-LRP1	4.34961	0.00913982	1	0.152565	FALSE	FALSE
SCZ	MDK-SORL1	1.56213	0.0111398	1	0.172667	FALSE	FALSE
SCZ	BCAN-NRCAM	2.88465	0.0120598	1	0.174465	FALSE	FALSE
SCZ	CALM3-KCNQ3	8.74633	0.0132797	1	0.180106	FALSE	FALSE
SCZ	RIMS1-SLC17A7	2.57887	0.0161197	1	0.205763	FALSE	FALSE
SCZ	S100A1-RYR2	-0.453034	0.0182596	1	0.22013	FALSE	FALSE
SCZ	FN1-MAG	-4.03545	0.0195796	1	0.22362	FALSE	FALSE
SCZ	EFNB3-EPHB6	-1.89038	0.0263595	1	0.283128	FALSE	FALSE
SCZ	LGI3-ADAM23	0.742298	0.0273995	1	0.283128	FALSE	FALSE
SCZ	FAM3C-LAMP1	-3.85448	0.0291794	1	0.287815	FALSE	FALSE
SCZ	CALM1-GRM5	-3.13213	0.0332793	1	0.29864	FALSE	FALSE
SCZ	LTF-LRP11	-12.3871	0.0343593	1	0.29864	FALSE	FALSE
SCZ	A2M-LRP1	3.06808	0.0348993	1	0.29864	FALSE	FALSE
SCZ	ARF1-INSR	-2.14909	0.0367793	1	0.29864	FALSE	FALSE
SCZ	TIMP2-ITGB1	-6.93972	0.0380392	1	0.29864	FALSE	FALSE
SCZ	HRAS-INSR	-1.91111	0.0396192	1	0.29864	FALSE	FALSE
SCZ	MDK-PTPRZ1	-0.684294	0.0418792	1	0.29864	FALSE	FALSE
SCZ	NPTX1-NPTXR	10.1399	0.0436191	1	0.29864	FALSE	FALSE
SCZ	SIRPA-CD47	8.68204	0.0440391	1	0.29864	FALSE	FALSE
SCZ	CD47-SIRPA	8.68204	0.0440391	1	0.29864	FALSE	FALSE
SCZ	APOE-VLDLR	-1.57052	0.0468391	1	0.307132	FALSE	FALSE
SCZ	GNAI2-ADORA1	2.80559	0.048799	1	0.307132	FALSE	FALSE
SCZ	LIN7C-KCNJ4	8.22269	0.052019	1	0.307132	FALSE	FALSE
SCZ	NXPH1-NRXN2	2.32719	0.0549389	1	0.307132	FALSE	FALSE
SCZ	LGI4-ADAM23	0.680268	0.0567989	1	0.307132	FALSE	FALSE
SCZ	CALM3-KCNQ5	1.79124	0.0581788	1	0.307132	FALSE	FALSE
SCZ	SPTBN2-PTPRA	1.3212	0.0587788	1	0.307132	FALSE	FALSE
SCZ	SST-SSTR1	-7.03047	0.0604988	1	0.307132	FALSE	FALSE
SCZ	TF-TFRC	-6.26348	0.0625987	1	0.307132	FALSE	FALSE
SCZ	ADGRB1-RTN4RL1	6.63371	0.0625987	1	0.307132	FALSE	FALSE
SCZ	AFDN-EPHB6	-5.05175	0.0647587	1	0.307132	FALSE	FALSE
SCZ	MDK-LRP1	3.33793	0.0649987	1	0.307132	FALSE	FALSE
SCZ	C3-CD46	2.85296	0.0652587	1	0.307132	FALSE	FALSE
SCZ	FABP5-RXRA	-4.07498	0.0696986	1	0.307132	FALSE	FALSE
SCZ	FGF9-FGFR3	-3.52905	0.0709386	1	0.307132	FALSE	FALSE
SCZ	APOE-SCARB1	-0.879879	0.0717186	1	0.307132	FALSE	FALSE
SCZ	CALM3-CACNA1C	1.34106	0.0717386	1	0.307132	FALSE	FALSE
SCZ	OMG-LINGO1	2.08724	0.0719586	1	0.307132	FALSE	FALSE
SCZ	NCAM1-PTPRA	2.58869	0.0734785	1	0.307132	FALSE	FALSE
SCZ	SEMA6B-PLXNA2	1.8009	0.0735985	1	0.307132	FALSE	FALSE
SCZ	SERPING1-LRP1	5.05351	0.0776984	1	0.316653	FALSE	FALSE
SCZ	FSTL5-CHL1	-4.30695	0.0787984	1	0.316653	FALSE	FALSE
SCZ	APOE-SDC2	-0.800445	0.0832983	1	0.32865	FALSE	FALSE
SCZ	LPL-LRP1	-0.615714	0.0855183	1	0.331383	FALSE	FALSE
SCZ	LRPAP1-SORT1	-4.46917	0.0907982	1	0.34567	FALSE	FALSE
SCZ	CALM1-INSR	-2.59107	0.0926581	1	0.346669	FALSE	FALSE
SCZ	FGF1-FGFR2	-4.59922	0.0955381	1	0.351386	FALSE	FALSE
SCZ	PTN-PLXNB2	0.671132	0.105438	1	0.375367	FALSE	FALSE
SCZ	GAS6-TYRO3	-1.89289	0.105518	1	0.375367	FALSE	FALSE
SCZ	CALM3-GRM5	-0.806615	0.110858	1	0.388002	FALSE	FALSE
SCZ	C3-CD81	-2.92069	0.114238	1	0.392559	FALSE	FALSE
SCZ	LRPAP1-VLDLR	-1.83108	0.115778	1	0.392559	FALSE	FALSE
SCZ	APP-LRP10	-0.312859	0.121558	1	0.39979	FALSE	FALSE
SCZ	CALM1-CACNA1C	0.91594	0.123318	1	0.39979	FALSE	FALSE
SCZ	PSAP-SORT1	-1.84371	0.123438	1	0.39979	FALSE	FALSE
SCZ	CNTN1-PTPRZ1	-2.27995	0.130257	1	0.415674	FALSE	FALSE
SCZ	CRH-ADCYAP1R1	2.2882	0.134777	1	0.415898	FALSE	FALSE
SCZ	GRN-SORT1	-1.77235	0.135457	1	0.415898	FALSE	FALSE
SCZ	GNAI2-IGF1R	-0.275186	0.136077	1	0.415898	FALSE	FALSE
SCZ	SPTAN1-PTPRA	1.90679	0.146577	1	0.431966	FALSE	FALSE
SCZ	NCAM1-FGFR1	0.901733	0.146757	1	0.431966	FALSE	FALSE
SCZ	EFNA5-EPHB6	1.485	0.147757	1	0.431966	FALSE	FALSE
SCZ	CALM3-INSR	-1.3719	0.149297	1	0.431966	FALSE	FALSE
SCZ	PSAP-GPR37L1	-2.84131	0.152357	1	0.435019	FALSE	FALSE
SCZ	GNAS-ADORA1	-1.91049	0.155697	1	0.438782	FALSE	FALSE
SCZ	PTN-NCL	1.61924	0.165817	1	0.461311	FALSE	FALSE
SCZ	CALM1-RYR2	-0.559075	0.169197	1	0.464755	FALSE	FALSE
SCZ	APOE-LRP8	-0.462474	0.173557	1	0.466594	FALSE	FALSE
SCZ	PTN-SDC4	0.82483	0.175056	1	0.466594	FALSE	FALSE
SCZ	RTN4-LINGO1	2.4204	0.176316	1	0.466594	FALSE	FALSE
SCZ	GPI-AMFR	1.3988	0.187416	1	0.489992	FALSE	FALSE
SCZ	GNAI2-ADCY1	0.244158	0.192836	1	0.494699	FALSE	FALSE
SCZ	LGI3-ADAM22	0.0818597	0.193776	1	0.494699	FALSE	FALSE
SCZ	COL3A1-MAG	-0.673961	0.199536	1	0.50348	FALSE	FALSE
SCZ	APP-TNFRSF21	-1.44104	0.210036	1	0.511824	FALSE	FALSE
SCZ	CALM1-ADCYAP1R1	1.37874	0.210956	1	0.511824	FALSE	FALSE
SCZ	SORBS1-ITGB5	1.61935	0.213616	1	0.511824	FALSE	FALSE
SCZ	CALM1-KCNQ3	0.676817	0.214036	1	0.511824	FALSE	FALSE
SCZ	APOE-SORL1	0.23768	0.214636	1	0.511824	FALSE	FALSE
SCZ	CALM1-VIPR1	-1.79465	0.221096	1	0.52017	FALSE	FALSE
SCZ	PSAP-GPR37	-1.65239	0.228775	1	0.52017	FALSE	FALSE
SCZ	CALM1-KCNQ5	0.530316	0.229835	1	0.52017	FALSE	FALSE
SCZ	APP-CD74	-0.308183	0.230755	1	0.52017	FALSE	FALSE
SCZ	AZGP1-ITGAV	-1.7618	0.231795	1	0.52017	FALSE	FALSE
SCZ	CALM1-PDE1B	-1.64005	0.234655	1	0.52017	FALSE	FALSE
SCZ	RTN4-RTN4RL1	1.45556	0.234915	1	0.52017	FALSE	FALSE
SCZ	NTN4-UNC5A	-0.725533	0.241375	1	0.524614	FALSE	FALSE
SCZ	EDIL3-ITGB5	1.2071	0.243935	1	0.524614	FALSE	FALSE
SCZ	AGRN-DAG1	-1.41302	0.244175	1	0.524614	FALSE	FALSE
SCZ	CADM3-CADM1	0.24117	0.250815	1	0.528885	FALSE	FALSE
SCZ	SLIT2-GPC1	1.55781	0.253035	1	0.528885	FALSE	FALSE
SCZ	SLITRK5-PTPRD	-1.45921	0.253475	1	0.528885	FALSE	FALSE
SCZ	MDK-NCL	0.207939	0.259435	1	0.534327	FALSE	FALSE
SCZ	SLITRK1-PTPRD	-1.4199	0.263015	1	0.534327	FALSE	FALSE
SCZ	CALM3-RYR2	-0.290465	0.264255	1	0.534327	FALSE	FALSE
SCZ	PTN-SDC3	1.13879	0.266355	1	0.534327	FALSE	FALSE
SCZ	LGI4-ADAM22	0.104168	0.268395	1	0.534327	FALSE	FALSE
SCZ	LRRC4B-PTPRF	1.50824	0.273775	1	0.536077	FALSE	FALSE
SCZ	CALM3-ESR1	-0.366299	0.274215	1	0.536077	FALSE	FALSE
SCZ	ADO-ADORA1	1.43354	0.289394	1	0.560701	FALSE	FALSE
SCZ	SLITRK2-PTPRD	-1.33052	0.292074	1	0.560886	FALSE	FALSE
SCZ	GNAS-VIPR1	-1.30565	0.297214	1	0.563019	FALSE	FALSE
SCZ	LRRC4B-PTPRD	-1.20002	0.298374	1	0.563019	FALSE	FALSE
SCZ	CNTN2-NRCAM	0.442443	0.301654	1	0.564301	FALSE	FALSE
SCZ	CALM1-GRM3	0.805779	0.317114	1	0.573998	FALSE	FALSE
SCZ	NTRK3-PTPRD	-1.06798	0.319454	1	0.573998	FALSE	FALSE
SCZ	AGRN-ITGB1	-0.898421	0.321454	1	0.573998	FALSE	FALSE
SCZ	VIP-RAMP1	-1.28022	0.322234	1	0.573998	FALSE	FALSE
SCZ	ADAM10-NRCAM	0.638541	0.322254	1	0.573998	FALSE	FALSE
SCZ	LRPAP1-LRP8	-0.727302	0.324634	1	0.573998	FALSE	FALSE
SCZ	CCK-CCKBR	-0.690529	0.325353	1	0.573998	FALSE	FALSE
SCZ	EFNB2-EPHB6	-1.23709	0.331253	1	0.577833	FALSE	FALSE
SCZ	FGF1-FGFR3	-0.47262	0.332853	1	0.577833	FALSE	FALSE
SCZ	RGMA-BMPR2	1.0181	0.343513	1	0.586689	FALSE	FALSE
SCZ	OMG-RTN4RL1	0.78033	0.349013	1	0.586689	FALSE	FALSE
SCZ	NCAM1-PTPRZ1	0.736951	0.351173	1	0.586689	FALSE	FALSE
SCZ	NLGN2-NRXN2	0.135587	0.351473	1	0.586689	FALSE	FALSE
SCZ	NRXN2-NLGN2	0.135587	0.351473	1	0.586689	FALSE	FALSE
SCZ	LGI1-RTN4R	-1.06029	0.366113	1	0.6043	FALSE	FALSE
SCZ	SPARC-ENG	-0.562878	0.367593	1	0.6043	FALSE	FALSE
SCZ	PSAP-LRP1	0.258434	0.374133	1	0.610427	FALSE	FALSE
SCZ	EFNA3-EPHB6	-0.282658	0.384772	1	0.623101	FALSE	FALSE
SCZ	LGI1-ADAM22	0.838376	0.394772	1	0.63456	FALSE	FALSE
SCZ	NXPH1-NRXN1	0.71428	0.401472	1	0.640584	FALSE	FALSE
SCZ	EFNA5-EPHA4	0.940145	0.408592	1	0.645055	FALSE	FALSE
SCZ	GNAI2-CNR1	-0.150832	0.413132	1	0.645055	FALSE	FALSE
SCZ	PTN-CDH10	0.882949	0.413192	1	0.645055	FALSE	FALSE
SCZ	NXPH1-NRXN3	0.66651	0.419552	1	0.650305	FALSE	FALSE
SCZ	TXLNA-STX1A	-0.71659	0.427631	1	0.658128	FALSE	FALSE
SCZ	RGMB-BMPR2	0.846965	0.433211	1	0.66202	FALSE	FALSE
SCZ	NTRK3-PTPRF	0.339972	0.438091	1	0.664796	FALSE	FALSE
SCZ	APP-NCSTN	0.095379	0.447811	1	0.674826	FALSE	FALSE
SCZ	RTN4-RTN4R	0.519156	0.455531	1	0.67881	FALSE	FALSE
SCZ	NCAM1-FGFR2	0.587942	0.456711	1	0.67881	FALSE	FALSE
SCZ	ADAM10-CADM1	0.467314	0.463571	1	0.684319	FALSE	FALSE
SCZ	PIP-NPTN	0.735783	0.469891	1	0.685823	FALSE	FALSE
SCZ	CALM3-PDE1B	0.754521	0.470911	1	0.685823	FALSE	FALSE
SCZ	PTN-PTPRZ1	0.738549	0.47785	1	0.69129	FALSE	FALSE
SCZ	LGALS3BP-ITGB1	-0.483227	0.48131	1	0.691684	FALSE	FALSE
SCZ	ARF1-CHRM3	0.0597496	0.48625	1	0.694186	FALSE	FALSE
SCZ	PTN-SDC2	0.683652	0.49311	1	0.699378	FALSE	FALSE
SCZ	SST-SSTR2	0.739349	0.50359	1	0.705838	FALSE	FALSE
SCZ	LGI1-ADAM23	0.678658	0.50417	1	0.705838	FALSE	FALSE
SCZ	MFGE8-ITGB5	0.598729	0.52003	1	0.722184	FALSE	FALSE
SCZ	CALR-ITGAV	-0.0250192	0.52417	1	0.722184	FALSE	FALSE
SCZ	LGI3-STX1A	-0.36409	0.525829	1	0.722184	FALSE	FALSE
SCZ	APOE-LRP1	0.673817	0.529969	1	0.723292	FALSE	FALSE
SCZ	C3-LRP1	0.45684	0.546709	1	0.741474	FALSE	FALSE
SCZ	APP-LRP1	0.0524367	0.556049	1	0.749224	FALSE	FALSE
SCZ	APP-GPC1	0.447475	0.559329	1	0.749224	FALSE	FALSE
SCZ	ADAM10-TSPAN5	0.529935	0.563229	1	0.74982	FALSE	FALSE
SCZ	EFNA1-EPHB6	-0.298722	0.567389	1	0.750752	FALSE	FALSE
SCZ	LGALS1-ITGB1	-0.100872	0.573149	1	0.753777	FALSE	FALSE
SCZ	FGF12-FGFR1	0.145364	0.593408	1	0.761047	FALSE	FALSE
SCZ	EFNB2-EPHA4	0.245081	0.601568	1	0.761047	FALSE	FALSE
SCZ	OMG-RTN4R	-0.51781	0.601968	1	0.761047	FALSE	FALSE
SCZ	FGF12-FGFR2	0.310185	0.607308	1	0.761047	FALSE	FALSE
SCZ	CALM1-PDE1A	-0.17124	0.610008	1	0.761047	FALSE	FALSE
SCZ	NCAM1-NCAM2	0.478352	0.610148	1	0.761047	FALSE	FALSE
SCZ	ALCAM-CHL1	0.506862	0.610468	1	0.761047	FALSE	FALSE
SCZ	NCAN-CDH2	-0.0601868	0.611508	1	0.761047	FALSE	FALSE
SCZ	SPARC-FGFR1	0.494032	0.612348	1	0.761047	FALSE	FALSE
SCZ	SLIT2-APP	0.466141	0.613748	1	0.761047	FALSE	FALSE
SCZ	LRPAP1-SORL1	0.168471	0.618608	1	0.762715	FALSE	FALSE
SCZ	NCAN-SDC3	0.160542	0.627027	1	0.765873	FALSE	FALSE
SCZ	ADGRB1-RTN4R	0.475088	0.628227	1	0.765873	FALSE	FALSE
SCZ	C1QB-C1QBP	-0.199269	0.647607	1	0.785088	FALSE	FALSE
SCZ	CX3CL1-ITGAV	-0.493503	0.652127	1	0.786175	FALSE	FALSE
SCZ	EFNA1-EPHA4	0.0769383	0.667727	1	0.800534	FALSE	FALSE
SCZ	CALM1-PTPRA	0.358854	0.687806	1	0.820077	FALSE	FALSE
SCZ	ADGRB1-RTN4RL2	0.0811345	0.695206	1	0.82437	FALSE	FALSE
SCZ	EDIL3-ITGAV	0.0892164	0.699726	1	0.82522	FALSE	FALSE
SCZ	EFNB3-EPHA4	0.0131357	0.716026	1	0.839879	FALSE	FALSE
SCZ	GNAS-ADCY1	-0.287737	0.733705	1	0.85599	FALSE	FALSE
SCZ	APOE-CHRNA4	0.0686016	0.753345	1	0.874202	FALSE	FALSE
SCZ	CADM3-NECTIN1	0.0594038	0.766485	1	0.884719	FALSE	FALSE
SCZ	C1QB-LRP1	0.154877	0.771065	1	0.885296	FALSE	FALSE
SCZ	COPA-CD74	0.149139	0.779464	1	0.89023	FALSE	FALSE
SCZ	ITGAV-THY1	-0.145834	0.787964	1	0.890767	FALSE	FALSE
SCZ	APOE-LRP4	0.274717	0.788144	1	0.890767	FALSE	FALSE
SCZ	NCAM1-GFRA1	0.235351	0.793544	1	0.892223	FALSE	FALSE
SCZ	EFNA3-EPHA4	0.0218158	0.801504	1	0.896528	FALSE	FALSE
SCZ	NCAM1-ROBO1	0.200031	0.806284	1	0.897249	FALSE	FALSE
SCZ	COL18A1-GPC1	0.195159	0.827483	1	0.908839	FALSE	FALSE
SCZ	ARF6-SMAP1	0.132776	0.827603	1	0.908839	FALSE	FALSE
SCZ	SEMA6B-PLXNA4	0.0428947	0.829263	1	0.908839	FALSE	FALSE
SCZ	ADCYAP1-ADCYAP1R1	-0.180934	0.843303	1	0.919582	FALSE	FALSE
SCZ	LTF-LRP1	0.100773	0.853363	1	0.925899	FALSE	FALSE
SCZ	LTBP3-ITGB5	0.0154112	0.867963	1	0.937054	FALSE	FALSE
SCZ	FGFR3-EPHA4	0.029947	0.893122	1	0.959443	FALSE	FALSE
SCZ	GNAI2-CHRM1	-0.039918	0.909322	1	0.967398	FALSE	FALSE
SCZ	VWF-LRP1	-0.0162187	0.909842	1	0.967398	FALSE	FALSE
SCZ	CNTN1-NRCAM	0.0972409	0.913902	1	0.967398	FALSE	FALSE
SCZ	CALM3-PDE1A	0.0281469	0.919382	1	0.968475	FALSE	FALSE
SCZ	LRPAP1-LRP1	0.0480424	0.937301	1	0.973091	FALSE	FALSE
SCZ	MDK-SDC3	0.00805592	0.937341	1	0.973091	FALSE	FALSE
SCZ	SLIT1-GPC1	0.0716247	0.938201	1	0.973091	FALSE	FALSE
SCZ	SERPINE2-LRP1	-0.0120968	0.941701	1	0.973091	FALSE	FALSE
SCZ	COL5A3-SDC3	-0.0536309	0.951081	1	0.975559	FALSE	FALSE
SCZ	NPTX2-NPTXR	0.0240672	0.953081	1	0.975559	FALSE	FALSE
SCZ	CNTN2-CNTN1	0.0152989	0.960501	1	0.978285	FALSE	FALSE
SCZ	VWF-SIRPA	0.0350042	0.964761	1	0.978285	FALSE	FALSE
SCZ	MFGE8-ITGAV	-0.0177972	0.977	1	0.983573	FALSE	FALSE
SCZ	AGRN-LRP1	-0.0146761	0.97904	1	0.983573	FALSE	FALSE
SCZ	L1CAM-CD9	-3.74349e-20	1	1	1	FALSE	FALSE

## Sheet: ST4 Liver
Trait	LR pair	z-score	Empirical P	Empirical P (Bonferroni)	Empirical FDR	Bonferroni significant (P<0.05)	FDR significant (q<0.10)
CAD	F8-LRP1	1.45691	1.99996e-05	0.0132797	0.0132797	TRUE	TRUE
CAD	CXCL12-ITGB1	1.60435	0.00327993	1	0.630787	FALSE	FALSE
CAD	APOC3-LRP1	26.8772	0.00373993	1	0.630787	FALSE	FALSE
CAD	APOC3-LDLR	13.4869	0.00379992	1	0.630787	FALSE	FALSE
CAD	FGF1-FGFR4	13.1784	0.00703986	1	0.79299	FALSE	FALSE
CAD	GNAI2-S1PR5	16.0078	0.00741985	1	0.79299	FALSE	FALSE
CAD	F8-LDLR	0.289999	0.00835983	1	0.79299	FALSE	FALSE
CAD	AGRN-DAG1	12.7225	0.0100198	1	0.80069	FALSE	FALSE
CAD	APOA2-LDLR	0.942943	0.0133997	1	0.80069	FALSE	FALSE
CAD	F2-F2R	3.37362	0.0138197	1	0.80069	FALSE	FALSE
CAD	CALR-ITGA3	0.481963	0.0140197	1	0.80069	FALSE	FALSE
CAD	GRN-SORT1	6.77103	0.0145997	1	0.80069	FALSE	FALSE
CAD	LIN7C-ABCA1	4.63435	0.0157597	1	0.80069	FALSE	FALSE
CAD	FGF1-ITGB3	3.32931	0.0184596	1	0.80069	FALSE	FALSE
CAD	FGF21-FGFR2	1.35723	0.0195196	1	0.80069	FALSE	FALSE
CAD	COL5A3-ITGA1_ITGB1	3.08787	0.0202196	1	0.80069	FALSE	FALSE
CAD	CALR-LRP1	1.01286	0.0204996	1	0.80069	FALSE	FALSE
CAD	VEGFA-FLT1_KDR	3.16837	0.0225595	1	0.832197	FALSE	FALSE
CAD	KNG1-ITGB2	3.5232	0.0246395	1	0.861086	FALSE	FALSE
CAD	LAMC1-ITGA1	5.53088	0.0263795	1	0.861626	FALSE	FALSE
CAD	PCSK9-SORT1	3.85305	0.0299994	1	0.861626	FALSE	FALSE
CAD	COL1A2-ITGA1_ITGB1	2.68786	0.0304394	1	0.861626	FALSE	FALSE
CAD	TGM2-ITGB3	2.28339	0.0323794	1	0.861626	FALSE	FALSE
CAD	APOA4-LDLR	2.59623	0.0338593	1	0.861626	FALSE	FALSE
CAD	ANGPTL2-ITGA5_ITGB1	2.3802	0.0352193	1	0.861626	FALSE	FALSE
CAD	CXCL9-DPP4	0.510308	0.0362793	1	0.861626	FALSE	FALSE
CAD	COL4A2-ITGB3	1.15011	0.0425391	1	0.861626	FALSE	FALSE
CAD	COL16A1-ITGA1_ITGB1	2.43395	0.0428591	1	0.861626	FALSE	FALSE
CAD	CXCL10-DPP4	1.86902	0.0433391	1	0.861626	FALSE	FALSE
CAD	FN1-IL17RC	0.786264	0.0450991	1	0.861626	FALSE	FALSE
CAD	PIGF-FLT1	1.5731	0.0456191	1	0.861626	FALSE	FALSE
CAD	KNG1-SDC2	4.0383	0.0473391	1	0.861626	FALSE	FALSE
CAD	PLG-FLT1	3.27705	0.047639	1	0.861626	FALSE	FALSE
CAD	AGRN-LRP4	1.73363	0.050019	1	0.861626	FALSE	FALSE
CAD	SPTBN2-PTPRA	0.770207	0.051699	1	0.861626	FALSE	FALSE
CAD	TIMP3-KDR	3.25303	0.0533989	1	0.861626	FALSE	FALSE
CAD	EFNA1-EPHA1	3.18624	0.0554589	1	0.861626	FALSE	FALSE
CAD	SEMA3F-NRP1	0.539588	0.0573989	1	0.861626	FALSE	FALSE
CAD	TLN1-ITGB3	1.78777	0.0589388	1	0.861626	FALSE	FALSE
CAD	GRN-TNFRSF1A	1.74236	0.0619588	1	0.861626	FALSE	FALSE
CAD	LAMC1-ITGA7_ITGB1	2.10199	0.0628587	1	0.861626	FALSE	FALSE
CAD	CXCL12-DPP4	2.52338	0.0635387	1	0.861626	FALSE	FALSE
CAD	HSPG2-ITGB1	2.50025	0.0658787	1	0.861626	FALSE	FALSE
CAD	APOA4-LRP1	2.74948	0.0665587	1	0.861626	FALSE	FALSE
CAD	MFGE8-PDGFRB	1.924	0.0666587	1	0.861626	FALSE	FALSE
CAD	VEGFB-FLT1_KDR	2.49894	0.0676786	1	0.861626	FALSE	FALSE
CAD	WNT5B-FZD4	2.43337	0.0702586	1	0.861626	FALSE	FALSE
CAD	PLG-ITGB2	1.16684	0.0730985	1	0.861626	FALSE	FALSE
CAD	APOE-LDLR	0.782378	0.0747585	1	0.861626	FALSE	FALSE
CAD	PLTP-ABCA1	0.344872	0.0757385	1	0.861626	FALSE	FALSE
CAD	APOB-ITGB2	1.41548	0.0762185	1	0.861626	FALSE	FALSE
CAD	FGF1-NRP1	2.36445	0.0786184	1	0.861626	FALSE	FALSE
CAD	VEGFA-ITGB3	1.36621	0.0787984	1	0.861626	FALSE	FALSE
CAD	PDAP1-PDGFRB	0.763103	0.0789584	1	0.861626	FALSE	FALSE
CAD	LPL-GPIHBP1	0.990662	0.0793584	1	0.861626	FALSE	FALSE
CAD	FGA-CDH5	0.55282	0.0837783	1	0.861626	FALSE	FALSE
CAD	GRN-TNFRSF1B	0.576562	0.0839783	1	0.861626	FALSE	FALSE
CAD	TIMP2-ITGA3	2.01977	0.0844583	1	0.861626	FALSE	FALSE
CAD	APOA2-LRP1	0.581553	0.0845183	1	0.861626	FALSE	FALSE
CAD	APOA1-ABCA1	0.734867	0.0887582	1	0.861626	FALSE	FALSE
CAD	FN1-DPP4	1.71668	0.0918782	1	0.861626	FALSE	FALSE
CAD	PCSK9-LRP1	0.601826	0.0930181	1	0.861626	FALSE	FALSE
CAD	MFGE8-ITGB3	1.07592	0.0935581	1	0.861626	FALSE	FALSE
CAD	COL4A1-CD47	1.16293	0.0951981	1	0.861626	FALSE	FALSE
CAD	HSPG2-SDC1	1.55628	0.0957581	1	0.861626	FALSE	FALSE
CAD	GDF2-ENG	1.64867	0.101018	1	0.861626	FALSE	FALSE
CAD	COL4A2-ITGA3_ITGB1	1.15005	0.101398	1	0.861626	FALSE	FALSE
CAD	COL1A2-SDC1	1.81319	0.101838	1	0.861626	FALSE	FALSE
CAD	APOE-LRP1	1.57538	0.104758	1	0.861626	FALSE	FALSE
CAD	COL4A1-ITGA3_ITGB1	1.19839	0.105918	1	0.861626	FALSE	FALSE
CAD	APOA1-LDLR	1.3244	0.105978	1	0.861626	FALSE	FALSE
CAD	PDGFA-PDGFRB	0.782094	0.106298	1	0.861626	FALSE	FALSE
CAD	S100A9-CD68	0.714723	0.107058	1	0.861626	FALSE	FALSE
CAD	FGB-CDH5	0.862451	0.107878	1	0.861626	FALSE	FALSE
CAD	SAA1-SCARB1	0.672707	0.109418	1	0.861626	FALSE	FALSE
CAD	CXCL12-ITGB3	0.601546	0.112618	1	0.861626	FALSE	FALSE
CAD	FGF1-FGFR2	1.68825	0.113438	1	0.861626	FALSE	FALSE
CAD	LAMC1-ITGA3_ITGB1	0.948903	0.118138	1	0.861626	FALSE	FALSE
CAD	TGM2-SDC4	0.68386	0.119198	1	0.861626	FALSE	FALSE
CAD	F2-THBD	0.985368	0.121578	1	0.861626	FALSE	FALSE
CAD	LPL-SDC1	1.19491	0.122818	1	0.861626	FALSE	FALSE
CAD	C3-NRP1	0.29244	0.125197	1	0.861626	FALSE	FALSE
CAD	AGT-ENPEP	1.01784	0.126237	1	0.861626	FALSE	FALSE
CAD	PCSK9-LDLR	1.27425	0.126377	1	0.861626	FALSE	FALSE
CAD	FN1-CD79A	0.152848	0.128157	1	0.861626	FALSE	FALSE
CAD	MFGE8-ITGAV	0.951287	0.128177	1	0.861626	FALSE	FALSE
CAD	TNFSF10-RIPK1	1.36736	0.130017	1	0.861626	FALSE	FALSE
CAD	CXCL12-ITGAV	0.646304	0.130717	1	0.861626	FALSE	FALSE
CAD	TIMP3-MET	0.772202	0.131097	1	0.861626	FALSE	FALSE
CAD	COL4A2-SDC1	1.09612	0.132017	1	0.861626	FALSE	FALSE
CAD	CXCL12-SDC4	0.553306	0.133817	1	0.861626	FALSE	FALSE
CAD	VEGFB-NRP1	0.0389051	0.134257	1	0.861626	FALSE	FALSE
CAD	COL15A1-ITGA1_ITGB1	1.10197	0.134977	1	0.861626	FALSE	FALSE
CAD	NECTIN3-NECTIN1	1.21944	0.135077	1	0.861626	FALSE	FALSE
CAD	ADAM9-ITGA3	0.636974	0.136477	1	0.861626	FALSE	FALSE
CAD	VEGFA-NRP1	0.728872	0.136477	1	0.861626	FALSE	FALSE
CAD	YBX1-NOTCH1	0.677212	0.136517	1	0.861626	FALSE	FALSE
CAD	SDC2-PTPRJ	0.469136	0.137557	1	0.861626	FALSE	FALSE
CAD	COPA-P2RY6	0.558313	0.137937	1	0.861626	FALSE	FALSE
CAD	FN1-ITGA3_ITGB1	0.98363	0.138077	1	0.861626	FALSE	FALSE
CAD	COL4A1-SDC1	1.13367	0.138497	1	0.861626	FALSE	FALSE
CAD	PCSK9-CD81	1.15679	0.138517	1	0.861626	FALSE	FALSE
CAD	COL4A2-ITGA1_ITGB1	0.996069	0.139677	1	0.861626	FALSE	FALSE
CAD	FN1-ROBO4	0.551731	0.140217	1	0.861626	FALSE	FALSE
CAD	PROC-TEK	0.557426	0.140377	1	0.861626	FALSE	FALSE
CAD	LRPAP1-LDLR	0.962137	0.141277	1	0.861626	FALSE	FALSE
CAD	LPL-LRP1	0.16712	0.142717	1	0.861626	FALSE	FALSE
CAD	SELPLG-ESAM	0.777014	0.142797	1	0.861626	FALSE	FALSE
CAD	CXCL12-ITGA5	0.349277	0.146757	1	0.861626	FALSE	FALSE
CAD	COL4A2-CD93	0.983362	0.147717	1	0.861626	FALSE	FALSE
CAD	FGF1-FGFR3	0.478288	0.150297	1	0.861626	FALSE	FALSE
CAD	COL4A1-ITGA1_ITGB1	0.98491	0.152537	1	0.861626	FALSE	FALSE
CAD	LRIG1-MET	0.792827	0.154097	1	0.861626	FALSE	FALSE
CAD	VTN-ITGA3	0.788873	0.154117	1	0.861626	FALSE	FALSE
CAD	VTN-KDR	0.438146	0.154937	1	0.861626	FALSE	FALSE
CAD	COL1A1-ITGA5	0.826467	0.155397	1	0.861626	FALSE	FALSE
CAD	PF4-FGFR2	0.682659	0.155597	1	0.861626	FALSE	FALSE
CAD	VEGFA-ITGAV	0.823566	0.156537	1	0.861626	FALSE	FALSE
CAD	PSEN1-NOTCH1	0.880625	0.157897	1	0.861626	FALSE	FALSE
CAD	GNAI2-S1PR1	0.224725	0.158477	1	0.861626	FALSE	FALSE
CAD	GDF10-BMPR2	1.03609	0.159897	1	0.861626	FALSE	FALSE
CAD	CXCL12-AVPR1A	1.12762	0.160257	1	0.861626	FALSE	FALSE
CAD	SPTAN1-PTPRA	0.687934	0.162497	1	0.861626	FALSE	FALSE
CAD	COL4A1-CD93	0.961251	0.163477	1	0.861626	FALSE	FALSE
CAD	PSAP-SORT1	0.617537	0.164757	1	0.861626	FALSE	FALSE
CAD	APOB-ENO1	0.496193	0.165057	1	0.861626	FALSE	FALSE
CAD	COL4A2-ITGB5	0.86705	0.169937	1	0.861626	FALSE	FALSE
CAD	FN1-SDC2	1.06009	0.173397	1	0.861626	FALSE	FALSE
CAD	APOB-MTTP	0.754152	0.174617	1	0.861626	FALSE	FALSE
CAD	FN1-SDC1	1.01018	0.174917	1	0.861626	FALSE	FALSE
CAD	COL5A1-ITGA1_ITGB1	0.751702	0.176576	1	0.861626	FALSE	FALSE
CAD	BMP2-BMPR1A_BMPR2	0.929726	0.178636	1	0.861626	FALSE	FALSE
CAD	SELPLG-ITGB2	0.937619	0.179476	1	0.861626	FALSE	FALSE
CAD	TGM2-ITGB1	0.837077	0.179696	1	0.861626	FALSE	FALSE
CAD	APOB-LSR	0.50092	0.180196	1	0.861626	FALSE	FALSE
CAD	PLG-PLGRKT	0.769296	0.180496	1	0.861626	FALSE	FALSE
CAD	DLL4-NOTCH1	0.337129	0.180756	1	0.861626	FALSE	FALSE
CAD	FGB-ITGB1	0.45694	0.183756	1	0.861626	FALSE	FALSE
CAD	FN1-ITGA5_ITGB1	0.753774	0.183896	1	0.861626	FALSE	FALSE
CAD	FST-BMPR2	0.867322	0.184836	1	0.861626	FALSE	FALSE
CAD	CCL5-DPP4	0.457344	0.185416	1	0.861626	FALSE	FALSE
CAD	VTN-PVR	0.771274	0.186276	1	0.861626	FALSE	FALSE
CAD	CGN-TGFBR1	0.444494	0.187336	1	0.861626	FALSE	FALSE
CAD	TGM2-TBXA2R	0.491405	0.187836	1	0.861626	FALSE	FALSE
CAD	PLG-ITGB1	0.807323	0.188156	1	0.861626	FALSE	FALSE
CAD	PLG-F2R	0.884794	0.192836	1	0.862014	FALSE	FALSE
CAD	BSG-SLC16A1	0.667651	0.193156	1	0.862014	FALSE	FALSE
CAD	FN1-ITGAV_ITGB1	0.76309	0.195056	1	0.862014	FALSE	FALSE
CAD	COL1A2-ITGA3_ITGB1	0.756549	0.195916	1	0.862014	FALSE	FALSE
CAD	IL15RA-AXL	0.485488	0.196176	1	0.862014	FALSE	FALSE
CAD	PF4-LDLR	0.817493	0.198656	1	0.862014	FALSE	FALSE
CAD	COL1A1-ITGA1_ITGB1	0.708697	0.199596	1	0.862014	FALSE	FALSE
CAD	ADAM10-TSPAN15	0.818196	0.200416	1	0.862014	FALSE	FALSE
CAD	FADD-ABCA1	0.601823	0.204016	1	0.862014	FALSE	FALSE
CAD	COL4A2-CD44	0.798514	0.204496	1	0.862014	FALSE	FALSE
CAD	KNG1-CD93	0.840786	0.206656	1	0.862014	FALSE	FALSE
CAD	ARPC5-LDLR	0.780882	0.206696	1	0.862014	FALSE	FALSE
CAD	BMP5-BMPR1A_BMPR2	0.791734	0.207736	1	0.862014	FALSE	FALSE
CAD	PDGFC-FLT1	0.796315	0.208616	1	0.862014	FALSE	FALSE
CAD	FN1-FLT4	0.689888	0.208896	1	0.862014	FALSE	FALSE
CAD	LPL-CD44	0.779766	0.209616	1	0.862014	FALSE	FALSE
CAD	APOE-LRP4	0.673702	0.214976	1	0.862014	FALSE	FALSE
CAD	APOA1-LRP1	0.465371	0.217996	1	0.862014	FALSE	FALSE
CAD	LMAN1-MCFD2	0.761264	0.219796	1	0.862014	FALSE	FALSE
CAD	ANGPTL4-CDH5	0.243812	0.221156	1	0.862014	FALSE	FALSE
CAD	LRPAP1-SORT1	0.700561	0.223416	1	0.862014	FALSE	FALSE
CAD	HP-ASGR1	0.690839	0.223596	1	0.862014	FALSE	FALSE
CAD	PLG-F3	0.695567	0.225915	1	0.862014	FALSE	FALSE
CAD	APOB-LDLR	0.614511	0.226575	1	0.862014	FALSE	FALSE
CAD	ANGPTL4-SDC2	0.17655	0.229515	1	0.862014	FALSE	FALSE
CAD	FGG-ITGB3	0.322025	0.230155	1	0.862014	FALSE	FALSE
CAD	FN1-NT5E	0.656726	0.230455	1	0.862014	FALSE	FALSE
CAD	ARF1-PLD2	0.631628	0.233675	1	0.862014	FALSE	FALSE
CAD	FGF21-FGFR3	0.269727	0.235875	1	0.862014	FALSE	FALSE
CAD	LGALS9-PTPRK	0.325358	0.235955	1	0.862014	FALSE	FALSE
CAD	COL4A1-CD44	0.673667	0.241835	1	0.862014	FALSE	FALSE
CAD	ANGPTL4-SDC1	0.166978	0.243515	1	0.862014	FALSE	FALSE
CAD	FGA-ITGB3	0.409468	0.244335	1	0.862014	FALSE	FALSE
CAD	ICAM1-ITGAL_ITGB2	0.463839	0.246275	1	0.862014	FALSE	FALSE
CAD	FGB-ITGB3	0.58963	0.246715	1	0.862014	FALSE	FALSE
CAD	HPX-LRP1	0.526024	0.246955	1	0.862014	FALSE	FALSE
CAD	PSEN1-NCSTN	0.482984	0.249415	1	0.862014	FALSE	FALSE
CAD	ADA-DPP4	0.538954	0.249895	1	0.862014	FALSE	FALSE
CAD	JAG1-NOTCH1	0.502124	0.253675	1	0.862014	FALSE	FALSE
CAD	IGF1-IGF2R	0.600334	0.256335	1	0.862014	FALSE	FALSE
CAD	FGA-ITGB1	0.131862	0.257375	1	0.862014	FALSE	FALSE
CAD	PTDSS1-SCARB1	0.649207	0.260335	1	0.862014	FALSE	FALSE
CAD	CCL5-SDC1	0.2354	0.260755	1	0.862014	FALSE	FALSE
CAD	PDGFC-KDR	0.587805	0.261535	1	0.862014	FALSE	FALSE
CAD	GNAI2-ADORA1	0.176601	0.262275	1	0.862014	FALSE	FALSE
CAD	FGF1-FGFRL1	0.260264	0.263395	1	0.862014	FALSE	FALSE
CAD	COL1A2-CD93	0.567673	0.266855	1	0.862014	FALSE	FALSE
CAD	PROS1-AXL	0.58916	0.267155	1	0.862014	FALSE	FALSE
CAD	FGG-ITGB1	0.086537	0.267455	1	0.862014	FALSE	FALSE
CAD	COL4A2-ITGA9_ITGB1	0.559095	0.267655	1	0.862014	FALSE	FALSE
CAD	VEGFA-NRP2	0.480209	0.268655	1	0.862014	FALSE	FALSE
CAD	TGM2-ADGRG1	0.506015	0.270495	1	0.862014	FALSE	FALSE
CAD	COL1A1-SDC1	0.310112	0.273195	1	0.862014	FALSE	FALSE
CAD	CADM3-NECTIN1	0.119585	0.273895	1	0.862014	FALSE	FALSE
CAD	VEGFC-FLT4_KDR	0.483864	0.274995	1	0.862014	FALSE	FALSE
CAD	RGMB-BMPR2	0.506863	0.276974	1	0.862014	FALSE	FALSE
CAD	HP-ASGR2	0.252796	0.277334	1	0.862014	FALSE	FALSE
CAD	C3-CD81	0.371473	0.278354	1	0.862014	FALSE	FALSE
CAD	COL13A1-ITGA1_ITGB1	0.423698	0.281614	1	0.862014	FALSE	FALSE
CAD	AZGP1-ITGAV	0.513554	0.287794	1	0.862014	FALSE	FALSE
CAD	ADAM17-MET	0.380552	0.289414	1	0.862014	FALSE	FALSE
CAD	ANGPTL2-TIE1	0.199222	0.289794	1	0.862014	FALSE	FALSE
CAD	DCN-MET	0.464622	0.292514	1	0.862014	FALSE	FALSE
CAD	LAMC1-DAG1	0.106517	0.297234	1	0.862014	FALSE	FALSE
CAD	APOB-LRP1	0.119175	0.297474	1	0.862014	FALSE	FALSE
CAD	GNAI2-EDNRB	0.0480334	0.300154	1	0.862014	FALSE	FALSE
CAD	LRIG2-EGFR	0.408945	0.302274	1	0.862014	FALSE	FALSE
CAD	TGFB1-ENG	0.102904	0.305054	1	0.862014	FALSE	FALSE
CAD	MFGE8-ITGB5	0.390261	0.305554	1	0.862014	FALSE	FALSE
CAD	RELN-ITGA3_ITGB1	0.167309	0.305934	1	0.862014	FALSE	FALSE
CAD	PSAP-LRP1	0.107841	0.307254	1	0.862014	FALSE	FALSE
CAD	PF4-SDC2	0.289048	0.308034	1	0.862014	FALSE	FALSE
CAD	TIMP3-CD44	0.434963	0.309154	1	0.862014	FALSE	FALSE
CAD	VEGFC-ITGB1	0.269673	0.309174	1	0.862014	FALSE	FALSE
CAD	DLL1-NOTCH1	0.425481	0.311274	1	0.862014	FALSE	FALSE
CAD	AGRN-LRP1	0.215407	0.314054	1	0.862014	FALSE	FALSE
CAD	JAM2-ITGA3_ITGB1	0.399866	0.314974	1	0.862014	FALSE	FALSE
CAD	ACTR2-LDLR	0.291086	0.314994	1	0.862014	FALSE	FALSE
CAD	SPP1-S1PR1	0.320269	0.316474	1	0.862014	FALSE	FALSE
CAD	APOE-ABCA1	0.0445667	0.317374	1	0.862014	FALSE	FALSE
CAD	NTN1-NEO1	0.39448	0.318114	1	0.862014	FALSE	FALSE
CAD	BMP1-BMPR2	0.394393	0.318434	1	0.862014	FALSE	FALSE
CAD	VEGFA-ITGB1	0.418475	0.318774	1	0.862014	FALSE	FALSE
CAD	FGF1-EGFR	0.401529	0.320294	1	0.862014	FALSE	FALSE
CAD	SPARC-ENG	0.182383	0.321174	1	0.862014	FALSE	FALSE
CAD	HSPA8-LDLR	0.275638	0.322414	1	0.862014	FALSE	FALSE
CAD	FN1-CD44	0.370926	0.323734	1	0.862014	FALSE	FALSE
CAD	COL4A1-ITGA9_ITGB1	0.388937	0.323814	1	0.862014	FALSE	FALSE
CAD	AGRN-ITGB1	0.273484	0.325633	1	0.862014	FALSE	FALSE
CAD	NECTIN3-NECTIN2	0.352149	0.331053	1	0.862014	FALSE	FALSE
CAD	SERPING1-LRP1	0.340228	0.332913	1	0.862014	FALSE	FALSE
CAD	HP-ITGB2	0.236836	0.336373	1	0.862014	FALSE	FALSE
CAD	APOE-SCARB1	0.0501401	0.337053	1	0.862014	FALSE	FALSE
CAD	CSF1_IL34-CSF1R	0.345707	0.337333	1	0.862014	FALSE	FALSE
CAD	TIMP2-ITGB1	0.262948	0.338613	1	0.862014	FALSE	FALSE
CAD	MIF-EGFR	0.226311	0.339333	1	0.862014	FALSE	FALSE
CAD	MMRN2-CD93	0.112853	0.339553	1	0.862014	FALSE	FALSE
CAD	ADAM10-NOTCH1	0.332466	0.339953	1	0.862014	FALSE	FALSE
CAD	PCSK9-APLP2	0.278494	0.344193	1	0.862014	FALSE	FALSE
CAD	SERPINC1-LRP1	0.29081	0.346633	1	0.862014	FALSE	FALSE
CAD	ADAM10-MET	0.283273	0.347093	1	0.862014	FALSE	FALSE
CAD	LAMB1-ITGA7_ITGB1	0.294324	0.349513	1	0.862014	FALSE	FALSE
CAD	LRPAP1-LRP1	0.133392	0.351333	1	0.862014	FALSE	FALSE
CAD	PSEN1-NOTCH2	0.197882	0.351973	1	0.862014	FALSE	FALSE
CAD	ST6GAL1-EGFR	0.334365	0.351973	1	0.862014	FALSE	FALSE
CAD	AGTRAP-RACK1	0.26506	0.352213	1	0.862014	FALSE	FALSE
CAD	F7-F3	0.261351	0.356093	1	0.862014	FALSE	FALSE
CAD	ADO-ADORA1	0.28107	0.356793	1	0.862014	FALSE	FALSE
CAD	COL18A1-KDR	0.273972	0.359433	1	0.862014	FALSE	FALSE
CAD	HRG-ERBB3	0.158999	0.360653	1	0.862014	FALSE	FALSE
CAD	FGF1-FGFR1	0.165265	0.360793	1	0.862014	FALSE	FALSE
CAD	PCSK9-CD36	0.168289	0.371073	1	0.862014	FALSE	FALSE
CAD	VTN-CD47	0.128899	0.373613	1	0.862014	FALSE	FALSE
CAD	TNFSF12-TNFRSF12A	0.0263457	0.378052	1	0.862014	FALSE	FALSE
CAD	TGFB1-SDC2	0.0157166	0.378732	1	0.862014	FALSE	FALSE
CAD	LGALS3BP-ITGB1	0.140487	0.379552	1	0.862014	FALSE	FALSE
CAD	APOC3-SDC2	0.0385331	0.381312	1	0.862014	FALSE	FALSE
CAD	ADAM9-ITGAV	0.167207	0.381612	1	0.862014	FALSE	FALSE
CAD	BMP1-BMPR1A	0.0973861	0.381832	1	0.862014	FALSE	FALSE
CAD	HSPG2-DAG1	0.143596	0.382232	1	0.862014	FALSE	FALSE
CAD	LAMB1-ITGA1	0.22367	0.383412	1	0.862014	FALSE	FALSE
CAD	NECTIN3-PVR	0.114663	0.385612	1	0.862014	FALSE	FALSE
CAD	GNAI2-FPR1	0.0511531	0.385632	1	0.862014	FALSE	FALSE
CAD	LGALS9-MET	0.208591	0.386852	1	0.862014	FALSE	FALSE
CAD	VEGFA-SIRPA	0.212388	0.387312	1	0.862014	FALSE	FALSE
CAD	CDH1-PTPRM	0.227957	0.388672	1	0.862014	FALSE	FALSE
CAD	VEGFA-EGFR	0.138701	0.388892	1	0.862014	FALSE	FALSE
CAD	PLG-ITGA9	0.14991	0.390812	1	0.862014	FALSE	FALSE
CAD	LAMB2-ITGA7_ITGB1	0.0134123	0.392252	1	0.862014	FALSE	FALSE
CAD	HMGB1-SDC1	0.217667	0.395612	1	0.862014	FALSE	FALSE
CAD	ALCAM-NRP1	0.210164	0.396052	1	0.862014	FALSE	FALSE
CAD	TGFB1-ITGB3	0.0405254	0.396372	1	0.862014	FALSE	FALSE
CAD	VEGFC-LYVE1	0.106018	0.397292	1	0.862014	FALSE	FALSE
CAD	TGFB1-VASN	0.0442291	0.398092	1	0.862014	FALSE	FALSE
CAD	NGF-KIDINS220	0.168783	0.399112	1	0.862014	FALSE	FALSE
CAD	GAS6-AXL	0.0863682	0.401132	1	0.862014	FALSE	FALSE
CAD	ADAM9-ITGB1	0.0341271	0.402472	1	0.862014	FALSE	FALSE
CAD	APOE-LRP5	0.0524602	0.403772	1	0.862014	FALSE	FALSE
CAD	ADAM15-ITGA5	0.033427	0.405312	1	0.862014	FALSE	FALSE
CAD	COL5A1-SDC3	0.0873523	0.406392	1	0.862014	FALSE	FALSE
CAD	FGF1-TGFBR3	0.180138	0.408272	1	0.862014	FALSE	FALSE
CAD	COPA-CD74	0.070199	0.408772	1	0.862014	FALSE	FALSE
CAD	C3-LRP1	0.0935664	0.408912	1	0.862014	FALSE	FALSE
CAD	APOE-SDC2	0.024719	0.413052	1	0.862014	FALSE	FALSE
CAD	FGF21-FGFR4	0.0497191	0.413872	1	0.862014	FALSE	FALSE
CAD	C1QB-LRP1	0.0737383	0.416332	1	0.862014	FALSE	FALSE
CAD	GNAI2-F2R	0.0215631	0.417852	1	0.862014	FALSE	FALSE
CAD	ADAM10-AXL	0.0731816	0.418892	1	0.862014	FALSE	FALSE
CAD	IL18-IL18BP	0.144175	0.419332	1	0.862014	FALSE	FALSE
CAD	INHBA-BAMBI	0.135862	0.419512	1	0.862014	FALSE	FALSE
CAD	LGALS1-ITGB1	0.0163667	0.419692	1	0.862014	FALSE	FALSE
CAD	COL1A1-FLT4	0.081532	0.420192	1	0.862014	FALSE	FALSE
CAD	ADAM15-ITGB1	0.00908779	0.422032	1	0.862014	FALSE	FALSE
CAD	PDGFC-PDGFRB	0.0482992	0.423272	1	0.862014	FALSE	FALSE
CAD	IGSF11-VSIR	0.0802333	0.424952	1	0.862014	FALSE	FALSE
CAD	GNAS-VIPR1	0.112326	0.425591	1	0.862014	FALSE	FALSE
CAD	HSPG2-LRP1	0.0382135	0.427051	1	0.862014	FALSE	FALSE
CAD	TGFB1-ACVRL1	0.0131985	0.428971	1	0.862014	FALSE	FALSE
CAD	FN1-ITGA8_ITGB1	0.0914881	0.430751	1	0.862014	FALSE	FALSE
CAD	TGFB1-ITGB1	0.0048277	0.432231	1	0.862014	FALSE	FALSE
CAD	MIF-CD44_CD74	0.0948935	0.432451	1	0.862014	FALSE	FALSE
CAD	ALB-B2M_FCGRT	-0.000303569	0.434831	1	0.862014	FALSE	FALSE
CAD	TFPI-LRP1	0.0271408	0.435251	1	0.862014	FALSE	FALSE
CAD	PF4-LRP1	0.0394796	0.436171	1	0.862014	FALSE	FALSE
CAD	VEGFA-CD44	0.0914378	0.436291	1	0.862014	FALSE	FALSE
CAD	LAMA5-SDC1	0.0779552	0.436971	1	0.862014	FALSE	FALSE
CAD	LAMB1-DAG1	0.035638	0.438051	1	0.862014	FALSE	FALSE
CAD	APOB-LRP6	0.0822339	0.438771	1	0.862014	FALSE	FALSE
CAD	F12-CD93	0.0107162	0.440791	1	0.862014	FALSE	FALSE
CAD	LAMA3-ITGA3_ITGB1	0.0876618	0.441251	1	0.862014	FALSE	FALSE
CAD	COL6A2-SDC1	0.0833345	0.441531	1	0.862014	FALSE	FALSE
CAD	EFNA1-EPHA2	0.0395324	0.444291	1	0.862014	FALSE	FALSE
CAD	FGF1-CD44	0.0960522	0.444371	1	0.862014	FALSE	FALSE
CAD	PLG-PARD3	0.0409094	0.446851	1	0.862014	FALSE	FALSE
CAD	CALM1-VIPR1	0.064498	0.446971	1	0.862014	FALSE	FALSE
CAD	FBN1-ITGB1	0.034671	0.448791	1	0.862014	FALSE	FALSE
CAD	GDF2-ACVR1	0.0261436	0.449251	1	0.862014	FALSE	FALSE
CAD	FN1-ITGA9	0.0580965	0.450651	1	0.862014	FALSE	FALSE
CAD	VCL-ITGB5	0.0355829	0.452531	1	0.862014	FALSE	FALSE
CAD	ADAM10-TSPAN14	0.046773	0.453191	1	0.862014	FALSE	FALSE
CAD	LUM-ITGB1	0.0131735	0.453671	1	0.862014	FALSE	FALSE
CAD	VTN-ITGAV_ITGB1	0.0108702	0.453891	1	0.862014	FALSE	FALSE
CAD	ICAM1-IL2RG	0.730523	0.454111	1	0.862014	FALSE	FALSE
CAD	NGF-SORT1	0.0238265	0.454551	1	0.862014	FALSE	FALSE
CAD	LAMB3-DAG1	0.0179776	0.457651	1	0.862014	FALSE	FALSE
CAD	NR0B2-FGFRL1	0.0114563	0.458291	1	0.862014	FALSE	FALSE
CAD	ANGPTL4-ITGA5_ITGB1	0.0130025	0.459451	1	0.862014	FALSE	FALSE
CAD	F8-ASGR2	0.349011	0.459571	1	0.862014	FALSE	FALSE
CAD	C3-C3AR1	-0.0805304	0.460831	1	0.862014	FALSE	FALSE
CAD	LAMC1-CD44	0.0606801	0.460871	1	0.862014	FALSE	FALSE
CAD	SAA1-FPR1	0.0270211	0.460991	1	0.862014	FALSE	FALSE
CAD	CALM3-AQP1	8.97155e-05	0.461611	1	0.862014	FALSE	FALSE
CAD	ANGPTL3-ITGA5	-0.0236571	0.462331	1	0.862014	FALSE	FALSE
CAD	F9-LRP1	0.608743	0.462371	1	0.862014	FALSE	FALSE
CAD	BGN-TLR2	-0.511052	0.462511	1	0.862014	FALSE	FALSE
CAD	LGALS8-ITGA3	0.0131725	0.463131	1	0.862014	FALSE	FALSE
CAD	WNT5B-FZD8_LRP6	0.0407431	0.464131	1	0.862014	FALSE	FALSE
CAD	PAM-DPP4	0.0168242	0.464411	1	0.862014	FALSE	FALSE
CAD	DLL4-NOTCH4	0.00845285	0.464871	1	0.862014	FALSE	FALSE
CAD	RSPO3-RNF43	-0.247335	0.466351	1	0.862014	FALSE	FALSE
CAD	BGN-LY96	-0.314024	0.467091	1	0.862014	FALSE	FALSE
CAD	EFNB1-EPHB4	0.396261	0.470311	1	0.862014	FALSE	FALSE
CAD	APOC3-TLR2	-0.0061271	0.470351	1	0.862014	FALSE	FALSE
CAD	CLEC11A-ITGB1	-0.010943	0.471271	1	0.862014	FALSE	FALSE
CAD	COL1A1-CD36	0.00851749	0.472091	1	0.862014	FALSE	FALSE
CAD	PTPN6-CLEC12A	0.193674	0.472411	1	0.862014	FALSE	FALSE
CAD	APOE-LSR	0.0887489	0.473451	1	0.862014	FALSE	FALSE
CAD	LGALS9-LRP1	0.000278233	0.474331	1	0.862014	FALSE	FALSE
CAD	LIPC-LRP1	0.00184156	0.47543	1	0.862014	FALSE	FALSE
CAD	LAMB2-DAG1	0.495809	0.47679	1	0.862014	FALSE	FALSE
CAD	ENTPD1-ADORA1	0.0135651	0.47789	1	0.862014	FALSE	FALSE
CAD	PIGA-PIGR	-0.208478	0.47795	1	0.862014	FALSE	FALSE
CAD	PSEN1-NOTCH4	0.0496659	0.47895	1	0.862014	FALSE	FALSE
CAD	CD38-PECAM1	-0.116246	0.47903	1	0.862014	FALSE	FALSE
CAD	CALM1-FAS	0.000173334	0.48005	1	0.862014	FALSE	FALSE
CAD	CSF1-CSF2RA	-0.462069	0.48007	1	0.862014	FALSE	FALSE
CAD	NGF-MAGED1	-0.111397	0.48105	1	0.862014	FALSE	FALSE
CAD	ADAM15-ITGAV	0.00354031	0.48107	1	0.862014	FALSE	FALSE
CAD	ADAM17-NOTCH1	-0.0418673	0.48117	1	0.862014	FALSE	FALSE
CAD	TNXB-SDC1	1.11628e-19	0.48141	1	0.862014	FALSE	FALSE
CAD	TIMP2-CD44	0.00619111	0.48163	1	0.862014	FALSE	FALSE
CAD	PTDSS1-JMJD6	4.74592e-06	0.48177	1	0.862014	FALSE	FALSE
CAD	APOE-LRP6	-0.00170823	0.48243	1	0.862014	FALSE	FALSE
CAD	MMP2-PECAM1	-0.000280537	0.48297	1	0.862014	FALSE	FALSE
CAD	GNAI2-CCR5	0.102768	0.48367	1	0.862014	FALSE	FALSE
CAD	GNAI2-ADRA2B	-0.0165174	0.48507	1	0.862014	FALSE	FALSE
CAD	PROC-THBD	-0.00219277	0.48541	1	0.862014	FALSE	FALSE
CAD	CALM1-PTPRA	-0.0143247	0.48571	1	0.862014	FALSE	FALSE
CAD	PLG-IGF2R	1.14091e-17	0.48605	1	0.862014	FALSE	FALSE
CAD	WNT2-FZD5_LRP6	-0.0123196	0.48683	1	0.862014	FALSE	FALSE
CAD	CXCL10-SDC4	-0.0597716	0.48853	1	0.862724	FALSE	FALSE
CAD	TGFB1-EGFR	-0.000678052	0.49133	1	0.863463	FALSE	FALSE
CAD	WNT2-FZD4_LRP6	-0.0208673	0.49231	1	0.863463	FALSE	FALSE
CAD	ANXA2-ROBO4	-0.00855171	0.49285	1	0.863463	FALSE	FALSE
CAD	VWF-LRP1	-0.0072145	0.49563	1	0.8638	FALSE	FALSE
CAD	EFEMP1-EGFR	-0.0194435	0.49677	1	0.8638	FALSE	FALSE
CAD	CEACAM1-EGFR	-0.0151926	0.49875	1	0.8638	FALSE	FALSE
CAD	RARRES1-NRP2	-0.0126811	0.49981	1	0.8638	FALSE	FALSE
CAD	GNAS-ADORA1	-0.0325148	0.50029	1	0.8638	FALSE	FALSE
CAD	VCAM1-ITGA9_ITGB1	-0.0179235	0.50101	1	0.8638	FALSE	FALSE
CAD	MBL2-LRP1	-0.00497842	0.50217	1	0.8638	FALSE	FALSE
CAD	GNAI2-EGFR	-0.00388589	0.50345	1	0.8638	FALSE	FALSE
CAD	ICAM1-EGFR	-0.00367371	0.50655	1	0.866196	FALSE	FALSE
CAD	IGFBP4-FZD8	-0.0379749	0.50759	1	0.866196	FALSE	FALSE
CAD	COL1A1-CD44	-0.0223889	0.50889	1	0.866196	FALSE	FALSE
CAD	PSAP-CELSR1	-0.0616205	0.51089	1	0.866196	FALSE	FALSE
CAD	DLL4-NOTCH2	-0.0348672	0.51241	1	0.866196	FALSE	FALSE
CAD	INHBA-ACTR2	-0.0792483	0.51439	1	0.866196	FALSE	FALSE
CAD	COL18A1-ITGA3	-0.0393152	0.51481	1	0.866196	FALSE	FALSE
CAD	F11R-ITGAL_ITGB2	-0.127489	0.51623	1	0.866196	FALSE	FALSE
CAD	LRIG1-EGFR	-0.0662918	0.51813	1	0.866196	FALSE	FALSE
CAD	TGFB1-ITGB5	-0.005009	0.51847	1	0.866196	FALSE	FALSE
CAD	GNAI2-TBXA2R	-0.0474779	0.52081	1	0.866196	FALSE	FALSE
CAD	GRN-EGFR	-0.00838394	0.52143	1	0.866196	FALSE	FALSE
CAD	TGFB1-TGFBR3	-0.00283489	0.52265	1	0.866196	FALSE	FALSE
CAD	ADAM17-ITGB1	-0.0913902	0.52311	1	0.866196	FALSE	FALSE
CAD	ADAM9-ITGB5	-0.0191634	0.525129	1	0.867378	FALSE	FALSE
CAD	IL16-CD9	-0.0927716	0.526469	1	0.867434	FALSE	FALSE
CAD	CTF1-IL6ST_LIFR	-0.0783394	0.531249	1	0.870589	FALSE	FALSE
CAD	LGALS1-PTPRC	-0.0132992	0.531269	1	0.870589	FALSE	FALSE
CAD	ANXA2-TLR2	-0.0843453	0.533329	1	0.870589	FALSE	FALSE
CAD	SPON2-ITGB1	-0.0893824	0.533629	1	0.870589	FALSE	FALSE
CAD	COL1A2-ITGA2B	-0.0820486	0.536409	1	0.87298	FALSE	FALSE
CAD	WNT2-FZD8_LRP6	-0.0954992	0.539189	1	0.874649	FALSE	FALSE
CAD	RSPO3-LGR4	-0.0711166	0.540069	1	0.874649	FALSE	FALSE
CAD	BMP2-ACTR2	-0.150606	0.541929	1	0.875525	FALSE	FALSE
CAD	APP-LRP1	-0.0110572	0.543689	1	0.876237	FALSE	FALSE
CAD	LAMA3-SDC2	-0.131755	0.546869	1	0.879228	FALSE	FALSE
CAD	COL6A3-SDC1	-0.13101	0.549449	1	0.881242	FALSE	FALSE
CAD	LGALS3-ENG	-0.167499	0.551169	1	0.88187	FALSE	FALSE
CAD	EFEMP2-AQP1	-0.0999357	0.556449	1	0.887927	FALSE	FALSE
CAD	SPP1-ITGA5_ITGB1	-0.186713	0.557629	1	0.887927	FALSE	FALSE
CAD	AHSG-INSR	-0.0956364	0.561309	1	0.888732	FALSE	FALSE
CAD	VEGFA-ITGA9	-0.0841725	0.562229	1	0.888732	FALSE	FALSE
CAD	SPP1-ITGAV_ITGB1	-0.21538	0.564149	1	0.888732	FALSE	FALSE
CAD	CDH1-LRP5	-0.172452	0.564729	1	0.888732	FALSE	FALSE
CAD	COL12A1-ITGA1_ITGB1	-0.211482	0.568609	1	0.888732	FALSE	FALSE
CAD	COL6A2-ITGA1_ITGB1	-0.238105	0.570229	1	0.888732	FALSE	FALSE
CAD	COL3A1-ITGA1_ITGB1	-0.226176	0.572849	1	0.888732	FALSE	FALSE
CAD	LGALS9-CD47	-0.214551	0.572929	1	0.888732	FALSE	FALSE
CAD	GNAI2-ADCY9	-0.0188401	0.574609	1	0.888732	FALSE	FALSE
CAD	TGM2-ITGA9	-0.136436	0.575268	1	0.888732	FALSE	FALSE
CAD	CALM3-EGFR	-0.0866119	0.575508	1	0.888732	FALSE	FALSE
CAD	HMGB1-THBD	-0.131359	0.576208	1	0.888732	FALSE	FALSE
CAD	LAMA4-DAG1	-0.124212	0.576328	1	0.888732	FALSE	FALSE
CAD	PSEN1-CD44	-0.0741842	0.577108	1	0.888732	FALSE	FALSE
CAD	COL5A3-SDC3	-0.230508	0.579508	1	0.888732	FALSE	FALSE
CAD	RSPO3-FZD8	-0.195122	0.579608	1	0.888732	FALSE	FALSE
CAD	ARF1-INSR	-0.039105	0.580888	1	0.888732	FALSE	FALSE
CAD	LAMA5-DAG1	-0.174016	0.582788	1	0.88959	FALSE	FALSE
CAD	FADD-FAS	-0.191953	0.585248	1	0.891296	FALSE	FALSE
CAD	PDGFC-FLT4	-0.212893	0.588068	1	0.893541	FALSE	FALSE
CAD	COL6A1-SDC1	-0.246554	0.589908	1	0.89429	FALSE	FALSE
CAD	LTBP3-ITGB5	-0.0266176	0.593328	1	0.897426	FALSE	FALSE
CAD	COL1A2-FLT4	-0.31753	0.596808	1	0.900638	FALSE	FALSE
CAD	JAM2-ITGAV_ITGB1	-0.281147	0.599408	1	0.90251	FALSE	FALSE
CAD	ITGB3BP-ITGB3	-0.357406	0.604808	1	0.908178	FALSE	FALSE
CAD	ANGPTL4-GPIHBP1	-0.178165	0.605908	1	0.908178	FALSE	FALSE
CAD	FARP2-PLXNA1	-0.271835	0.610988	1	0.910175	FALSE	FALSE
CAD	ANG-EGFR	-0.0774368	0.613848	1	0.910175	FALSE	FALSE
CAD	HSPG2-FGFR1	-0.343386	0.615268	1	0.910175	FALSE	FALSE
CAD	NAMPT-ITGA5_ITGB1	-0.334622	0.616348	1	0.910175	FALSE	FALSE
CAD	CCL24-ACKR2	-0.0152522	0.616388	1	0.910175	FALSE	FALSE
CAD	ANGPTL4-TIE1	-0.421056	0.617408	1	0.910175	FALSE	FALSE
CAD	LAMA1-SDC2	-0.269694	0.618068	1	0.910175	FALSE	FALSE
CAD	ADAM10-TSPAN17	-0.359514	0.620848	1	0.910175	FALSE	FALSE
CAD	CD47-SIRPA	-0.327852	0.620948	1	0.910175	FALSE	FALSE
CAD	SIRPA-CD47	-0.327852	0.620948	1	0.910175	FALSE	FALSE
CAD	INHBA-ENG	-0.14968	0.625247	1	0.914459	FALSE	FALSE
CAD	TGFB1-LPP	-0.0079917	0.630687	1	0.920388	FALSE	FALSE
CAD	BMP2-SMO	-0.17676	0.634887	1	0.924235	FALSE	FALSE
CAD	GNAI2-ADCY7	-0.107716	0.636107	1	0.924235	FALSE	FALSE
CAD	ADAM10-NOTCH2	-0.363269	0.638467	1	0.924634	FALSE	FALSE
CAD	C3-IFITM1	-0.0830778	0.639167	1	0.924634	FALSE	FALSE
CAD	RTN4-S1PR2	-0.0208182	0.640687	1	0.924818	FALSE	FALSE
CAD	COL1A2-CD36	-0.271646	0.646887	1	0.92875	FALSE	FALSE
CAD	LAMC1-ITGA9_ITGB1	-0.362223	0.647007	1	0.92875	FALSE	FALSE
CAD	C1QA-CD93	-0.289643	0.647607	1	0.92875	FALSE	FALSE
CAD	COL27A1-ITGA1_ITGB1	-0.424364	0.656747	1	0.936136	FALSE	FALSE
CAD	SPON2-ITGB2	-0.51223	0.656787	1	0.936136	FALSE	FALSE
CAD	NID1-ITGB1	-0.376128	0.656987	1	0.936136	FALSE	FALSE
CAD	BMP2-ENG	-0.18881	0.660027	1	0.936959	FALSE	FALSE
CAD	APP-TNFRSF21	-0.306647	0.660387	1	0.936959	FALSE	FALSE
CAD	LAMA3-DAG1	-0.0946329	0.663707	1	0.93876	FALSE	FALSE
CAD	GNAI2-S1PR3	-0.0612937	0.668247	1	0.93876	FALSE	FALSE
CAD	SPARC-FGFR1	-0.510938	0.668527	1	0.93876	FALSE	FALSE
CAD	CCL25-ACKR2	-0.00657616	0.669347	1	0.93876	FALSE	FALSE
CAD	SPINK1-EGFR	-0.133269	0.670367	1	0.93876	FALSE	FALSE
CAD	HSPG2-PTPRS	-0.288738	0.671047	1	0.93876	FALSE	FALSE
CAD	TGFB1-TGFBR1_TGFBR2	-0.39252	0.671627	1	0.93876	FALSE	FALSE
CAD	GSTP1-EGFR	-0.188523	0.672967	1	0.93876	FALSE	FALSE
CAD	COL6A3-ITGA1_ITGB1	-0.467495	0.680446	1	0.947204	FALSE	FALSE
CAD	ANGPTL4-SDC3	-0.194069	0.683606	1	0.949612	FALSE	FALSE
CAD	FBN1-ITGA5	-0.0945558	0.689346	1	0.955586	FALSE	FALSE
CAD	COL6A1-ITGA1_ITGB1	-0.557085	0.690966	1	0.955837	FALSE	FALSE
CAD	COL5A2-ITGA1_ITGB1	-0.548049	0.695166	1	0.959309	FALSE	FALSE
CAD	C1QB-C1QBP	-0.265188	0.696366	1	0.959309	FALSE	FALSE
CAD	LGALS9-PTPRC	-0.447451	0.702206	1	0.965195	FALSE	FALSE
CAD	CALM3-KCNQ1	-0.201257	0.703546	1	0.965195	FALSE	FALSE
CAD	LAMB2-CD44	-0.0349054	0.708186	1	0.966639	FALSE	FALSE
CAD	ARF6-SMAP1	-0.434036	0.708826	1	0.966639	FALSE	FALSE
CAD	CALM1-KCNQ1	-0.23569	0.708966	1	0.966639	FALSE	FALSE
CAD	COL14A1-ITGA1_ITGB1	-0.531259	0.715826	1	0.973045	FALSE	FALSE
CAD	COL1A2-CD44	-0.513485	0.717846	1	0.973045	FALSE	FALSE
CAD	MMRN2-CLEC14A	-0.477537	0.719186	1	0.973045	FALSE	FALSE
CAD	COL18A1-ITGA1_ITGB1	-0.609649	0.719526	1	0.973045	FALSE	FALSE
CAD	TGFA-ERBB3	-0.141386	0.722246	1	0.974738	FALSE	FALSE
CAD	CD55-ADGRE5	-0.666309	0.724166	1	0.975347	FALSE	FALSE
CAD	ADAM10-TSPAN12	-0.737955	0.727645	1	0.97805	FALSE	FALSE
CAD	VWF-ITGB1	-0.573784	0.730105	1	0.979374	FALSE	FALSE
CAD	COL1A1-ITGA9_ITGB1	-0.376471	0.739845	1	0.984432	FALSE	FALSE
CAD	LAMA3-ITGA7_ITGB1	-0.564962	0.741085	1	0.984432	FALSE	FALSE
CAD	CDH1-CDH2	-0.49694	0.743785	1	0.984432	FALSE	FALSE
CAD	APP-TSPAN15	-0.512364	0.744545	1	0.984432	FALSE	FALSE
CAD	GNAS-ADCY7	-0.612221	0.745445	1	0.984432	FALSE	FALSE
CAD	NUCB2-ERAP1	-0.422653	0.746305	1	0.984432	FALSE	FALSE
CAD	SAA1-CD36	-0.190201	0.747765	1	0.984432	FALSE	FALSE
CAD	ITGB3BP-ITGB5	-0.271702	0.748365	1	0.984432	FALSE	FALSE
CAD	INHBA-TGFBR3	-0.551796	0.748545	1	0.984432	FALSE	FALSE
CAD	ADAM15-ITGA9	-0.0301021	0.749805	1	0.984432	FALSE	FALSE
CAD	VTN-ITGA5	-0.941195	0.750185	1	0.984432	FALSE	FALSE
CAD	GNAS-ADRB3	-0.0819499	0.752505	1	0.985492	FALSE	FALSE
CAD	VEGFC-ITGA9	-0.777064	0.755225	1	0.985492	FALSE	FALSE
CAD	ARF6-PLD1	-0.302015	0.755445	1	0.985492	FALSE	FALSE
CAD	ANXA1-EGFR	-0.576518	0.757485	1	0.986216	FALSE	FALSE
CAD	CALM3-INSR	-0.403908	0.759865	1	0.987378	FALSE	FALSE
CAD	PRG4-TLR2	-0.949045	0.767085	1	0.99434	FALSE	FALSE
CAD	CDH1-EGFR	-0.648699	0.768825	1	0.99434	FALSE	FALSE
CAD	ADAM17-RHBDF2	-1.06106	0.771085	1	0.99434	FALSE	FALSE
CAD	VIM-CD44	-0.547832	0.772145	1	0.99434	FALSE	FALSE
CAD	FGB-ITGA2B	-1.01655	0.777684	1	0.99434	FALSE	FALSE
CAD	MBL2-C1QB	-0.254763	0.780204	1	0.99434	FALSE	FALSE
CAD	FAM3C-CLEC2D	-0.0734473	0.781024	1	0.99434	FALSE	FALSE
CAD	FGL1-EGFR	-0.745256	0.782044	1	0.99434	FALSE	FALSE
CAD	NID1-PTPRF	-0.681568	0.784484	1	0.99434	FALSE	FALSE
CAD	ADAM10-CD44	-0.834949	0.787824	1	0.99434	FALSE	FALSE
CAD	SPP1-ITGAV_ITGB5	-0.775835	0.790164	1	0.99434	FALSE	FALSE
CAD	FGG-ITGA5	-0.627353	0.792024	1	0.99434	FALSE	FALSE
CAD	FGF21-KLB	-0.812684	0.793244	1	0.99434	FALSE	FALSE
CAD	LAMB2-RPSA	-0.0775461	0.794364	1	0.99434	FALSE	FALSE
CAD	FGB-ITGA5	-1.27399	0.794724	1	0.99434	FALSE	FALSE
CAD	ANGPTL4-SDC4	-0.991686	0.796044	1	0.99434	FALSE	FALSE
CAD	NECTIN3-CADM1	-0.656647	0.796804	1	0.99434	FALSE	FALSE
CAD	COL1A2-ITGA9_ITGB1	-0.692874	0.796844	1	0.99434	FALSE	FALSE
CAD	DCN-TLR2	-1.22173	0.799164	1	0.99434	FALSE	FALSE
CAD	CALM3-ESR1	-0.25742	0.802104	1	0.99434	FALSE	FALSE
CAD	SPON2-ITGA5	-1.22354	0.806724	1	0.99434	FALSE	FALSE
CAD	CALM1-INSR	-0.625109	0.811184	1	0.99434	FALSE	FALSE
CAD	CGN-OCLN	-1.38865	0.811484	1	0.99434	FALSE	FALSE
CAD	GAS6-MERTK	-1.22077	0.812384	1	0.99434	FALSE	FALSE
CAD	DCN-EGFR	-0.681688	0.812824	1	0.99434	FALSE	FALSE
CAD	CNMD-PTPRD	-1.06435	0.817944	1	0.99434	FALSE	FALSE
CAD	SPP1-CD44	-0.688802	0.819024	1	0.99434	FALSE	FALSE
CAD	B2M-HFE_TFRC	-0.112559	0.822924	1	0.99434	FALSE	FALSE
CAD	COL18A1-PTPRS	-1.32037	0.824344	1	0.99434	FALSE	FALSE
CAD	APP-LRP10	-0.108927	0.824384	1	0.99434	FALSE	FALSE
CAD	MBL2-CD93	-1.00573	0.829183	1	0.99434	FALSE	FALSE
CAD	F10-F3	-0.509204	0.829403	1	0.99434	FALSE	FALSE
CAD	ADAM17-ITGA5	-1.30639	0.829683	1	0.99434	FALSE	FALSE
CAD	LAMB1-ITGA9_ITGB1	-0.868408	0.830903	1	0.99434	FALSE	FALSE
CAD	FADD-TRADD	-0.0189793	0.833563	1	0.99434	FALSE	FALSE
CAD	VTN-ITGAV_ITGB5	-0.658486	0.833823	1	0.99434	FALSE	FALSE
CAD	LAMB2-ITGA9_ITGB1	-0.735917	0.839003	1	0.99434	FALSE	FALSE
CAD	ANG-PLXNB2	-1.17373	0.839643	1	0.99434	FALSE	FALSE
CAD	APP-CD74	-0.233288	0.842043	1	0.99434	FALSE	FALSE
CAD	GNAS-GCGR	-0.102529	0.842203	1	0.99434	FALSE	FALSE
CAD	TNXB-ITGA9_ITGB1	-0.76301	0.844023	1	0.99434	FALSE	FALSE
CAD	LAMB3-ITGA9_ITGB1	-0.907417	0.845383	1	0.99434	FALSE	FALSE
CAD	VWF-SIRPA	-1.32059	0.846523	1	0.99434	FALSE	FALSE
CAD	TNXB-ITGA8_ITGB1	-0.705954	0.850923	1	0.99434	FALSE	FALSE
CAD	IGFBP4-LRP6	-0.408598	0.851243	1	0.99434	FALSE	FALSE
CAD	TGFB1-ACVR1_TGFBR2	-1.22761	0.851403	1	0.99434	FALSE	FALSE
CAD	RSPO3-LRP6	-1.64742	0.851723	1	0.99434	FALSE	FALSE
CAD	SLC6A8-LIFR	-0.0147717	0.852323	1	0.99434	FALSE	FALSE
CAD	BMP5-PTPRD	-1.31233	0.852723	1	0.99434	FALSE	FALSE
CAD	P4HB-MTTP	-0.850242	0.853223	1	0.99434	FALSE	FALSE
CAD	SEMA4A-PLXND1	-1.73895	0.853723	1	0.99434	FALSE	FALSE
CAD	BMP2-ACVR1	-1.63788	0.856043	1	0.99434	FALSE	FALSE
CAD	VWF-STAB2	-1.64026	0.857023	1	0.99434	FALSE	FALSE
CAD	LGALS9-COLEC12	-0.823689	0.857383	1	0.99434	FALSE	FALSE
CAD	HRAS-INSR	-0.2519	0.857563	1	0.99434	FALSE	FALSE
CAD	F2-ITGA2B	-0.897712	0.857843	1	0.99434	FALSE	FALSE
CAD	LAMB1-CD44	-1.36159	0.858843	1	0.99434	FALSE	FALSE
CAD	ADAM10-CADM1	-0.951003	0.860563	1	0.99434	FALSE	FALSE
CAD	FGA-ITGA5	-1.455	0.861343	1	0.99434	FALSE	FALSE
CAD	TGFB1-ACVR1B_TGFBR2	-0.623218	0.865743	1	0.99434	FALSE	FALSE
CAD	LGALS3-MCAM	-1.32968	0.865783	1	0.99434	FALSE	FALSE
CAD	S100A9-CD36	-0.117565	0.867423	1	0.99434	FALSE	FALSE
CAD	TGFA-PTPRD	-1.36988	0.867463	1	0.99434	FALSE	FALSE
CAD	HMGB1-TLR2	-1.84497	0.867483	1	0.99434	FALSE	FALSE
CAD	CCL5-SDC4	-1.84581	0.868103	1	0.99434	FALSE	FALSE
CAD	TLN1-ITGB5	-0.21867	0.868923	1	0.99434	FALSE	FALSE
CAD	VTN-ITGA8_ITGB1	-0.871752	0.872063	1	0.99434	FALSE	FALSE
CAD	COL6A1-CD44	-1.55319	0.872503	1	0.99434	FALSE	FALSE
CAD	FABP5-RXRA	-1.37892	0.876762	1	0.99434	FALSE	FALSE
CAD	CALM1-AQP1	-1.14851	0.878142	1	0.99434	FALSE	FALSE
CAD	SEMA4A-PLXNB1	-0.449462	0.878302	1	0.99434	FALSE	FALSE
CAD	LAMA1-ITGA1	-1.41294	0.879162	1	0.99434	FALSE	FALSE
CAD	NRG4-EGFR	-0.7314	0.879542	1	0.99434	FALSE	FALSE
CAD	LAMA4-CD44	-1.23879	0.880882	1	0.99434	FALSE	FALSE
CAD	RSPO3-SDC4	-0.909405	0.880882	1	0.99434	FALSE	FALSE
CAD	LAMB3-CD151	-0.773263	0.881762	1	0.99434	FALSE	FALSE
CAD	LAMA4-ITGA9_ITGB1	-1.15694	0.881802	1	0.99434	FALSE	FALSE
CAD	COL3A1-DDR2	-1.64857	0.883662	1	0.99434	FALSE	FALSE
CAD	ENHO-GPR19	-2.19779	0.885542	1	0.99434	FALSE	FALSE
CAD	IL1A-IL1R1_IL1RAP	-1.66591	0.887802	1	0.99434	FALSE	FALSE
CAD	CDH1-PTPRF	-2.02143	0.887882	1	0.99434	FALSE	FALSE
CAD	FARP2-PLXNA2	-0.869937	0.890742	1	0.99434	FALSE	FALSE
CAD	RARRES2-CCRL2	-1.94012	0.892682	1	0.99434	FALSE	FALSE
CAD	LAMA1-ITGA9_ITGB1	-1.79161	0.895502	1	0.99434	FALSE	FALSE
CAD	NID1-ITGAV	-0.893647	0.900062	1	0.99434	FALSE	FALSE
CAD	NTN1-MCAM	-0.41266	0.904522	1	0.99434	FALSE	FALSE
CAD	COL6A2-CD44	-1.69578	0.904782	1	0.99434	FALSE	FALSE
CAD	CSF1-SIRPA	-2.59816	0.906362	1	0.99434	FALSE	FALSE
CAD	LAMA3-ITGA9_ITGB1	-1.80096	0.906502	1	0.99434	FALSE	FALSE
CAD	SEMA4G-PLXNB2	-2.75718	0.907322	1	0.99434	FALSE	FALSE
CAD	PRG4-CD44	-1.43632	0.908062	1	0.99434	FALSE	FALSE
CAD	COL18A1-ITGB3	-0.741688	0.908222	1	0.99434	FALSE	FALSE
CAD	COL6A3-ITGA9_ITGB1	-1.84397	0.908342	1	0.99434	FALSE	FALSE
CAD	IGF1-INSR	-2.09445	0.909642	1	0.99434	FALSE	FALSE
CAD	SPP1-ITGA9_ITGB1	-1.46856	0.909662	1	0.99434	FALSE	FALSE
CAD	APP-LRP6	-1.93384	0.910322	1	0.99434	FALSE	FALSE
CAD	PKM-CD44	-0.471368	0.911462	1	0.99434	FALSE	FALSE
CAD	LAMA5-ITGA9_ITGB1	-1.4377	0.913522	1	0.99434	FALSE	FALSE
CAD	COL6A2-ITGA9_ITGB1	-1.42021	0.914802	1	0.99434	FALSE	FALSE
CAD	CADM3-CADM1	-0.398968	0.918462	1	0.99434	FALSE	FALSE
CAD	COL18A1-ITGB5	-2.89981	0.921682	1	0.99434	FALSE	FALSE
CAD	BMP4-LRP6	-2.95028	0.922262	1	0.99434	FALSE	FALSE
CAD	APP-NCSTN	-0.325469	0.922322	1	0.99434	FALSE	FALSE
CAD	APP-TSPAN12	-1.7424	0.924862	1	0.99434	FALSE	FALSE
CAD	INHBC-ACVR1	-0.471958	0.932261	1	0.99434	FALSE	FALSE
CAD	LAMB3-CD44	-2.69102	0.932681	1	0.99434	FALSE	FALSE
CAD	BMP2-RGMB	-3.28431	0.938441	1	0.99434	FALSE	FALSE
CAD	FGA-ITGA2B	-2.07339	0.939141	1	0.99434	FALSE	FALSE
CAD	VWF-ITGA9	-3.41016	0.940081	1	0.99434	FALSE	FALSE
CAD	QDPR-DYSF	-3.54541	0.940601	1	0.99434	FALSE	FALSE
CAD	RTN4-RTN4RL1	-3.28054	0.942881	1	0.99434	FALSE	FALSE
CAD	CALR-SCARF1	-0.951177	0.945541	1	0.99434	FALSE	FALSE
CAD	LGALS9-CD44	-3.3332	0.949141	1	0.99434	FALSE	FALSE
CAD	SPP1-ITGA8_ITGB1	-2.25008	0.952221	1	0.99434	FALSE	FALSE
CAD	SEMA6B-PLXNA2	-1.57315	0.953001	1	0.99434	FALSE	FALSE
CAD	SEMA4A-PLXNB2	-2.07194	0.955001	1	0.99434	FALSE	FALSE
CAD	TFPI-F3	-4.92801	0.955901	1	0.99434	FALSE	FALSE
CAD	COL6A1-ITGA9_ITGB1	-2.77412	0.959121	1	0.99434	FALSE	FALSE
CAD	ADAM23-ITGA5	-2.08312	0.959561	1	0.99434	FALSE	FALSE
CAD	SAA1-TLR2	-4.98738	0.964601	1	0.99434	FALSE	FALSE
CAD	APP-NOTCH2	-2.56866	0.965061	1	0.99434	FALSE	FALSE
CAD	COL18A1-ITGA5	-1.69084	0.966181	1	0.99434	FALSE	FALSE
CAD	GDF15-TGFBR2	-1.68442	0.967741	1	0.99434	FALSE	FALSE
CAD	TFPI-SDC4	-7.43795	0.968321	1	0.99434	FALSE	FALSE
CAD	LAMA1-DAG1	-1.84942	0.968501	1	0.99434	FALSE	FALSE
CAD	CGN-TGFBR2	-2.45544	0.968761	1	0.99434	FALSE	FALSE
CAD	PROS1-MERTK	-3.10267	0.969161	1	0.99434	FALSE	FALSE
CAD	SERPING1-SELP	-8.03122	0.969301	1	0.99434	FALSE	FALSE
CAD	GNAS-ADCY9	-6.0865	0.969841	1	0.99434	FALSE	FALSE
CAD	LAMA1-CD44	-7.42402	0.970521	1	0.99434	FALSE	FALSE
CAD	TGS1-RXRA	-3.7946	0.971301	1	0.99434	FALSE	FALSE
CAD	LAMA1-RPSA	-5.52161	0.972281	1	0.99434	FALSE	FALSE
CAD	LAMA3-CD44	-8.36567	0.973221	1	0.99434	FALSE	FALSE
CAD	LAMA1-NT5E	-6.54514	0.973901	1	0.99434	FALSE	FALSE
CAD	FAM3C-LAMP1	-2.5948	0.97674	1	0.99434	FALSE	FALSE
CAD	POSTN-ITGAV_ITGB5	-6.72519	0.9774	1	0.99434	FALSE	FALSE
CAD	BMP4-GREM2	-8.69257	0.97822	1	0.99434	FALSE	FALSE
CAD	COL14A1-CD44	-10.2898	0.97972	1	0.99434	FALSE	FALSE
CAD	BSG-SLC16A7	-2.9989	0.98222	1	0.99434	FALSE	FALSE
CAD	GSTP1-TRAF2	-14.2932	0.98312	1	0.99434	FALSE	FALSE
CAD	LAMA1-SDC4	-4.29742	0.98334	1	0.99434	FALSE	FALSE
CAD	FGG-ITGA2B	-5.43394	0.98462	1	0.99434	FALSE	FALSE
CAD	NAMPT-INSR	-15.9972	0.9871	1	0.99434	FALSE	FALSE
CAD	ORM1-CCR5	-7.589	0.98724	1	0.99434	FALSE	FALSE
CAD	FAM3C-LIFR	-15.7557	0.9882	1	0.99434	FALSE	FALSE
CAD	COL6A3-CD44	-17.0844	0.98834	1	0.99434	FALSE	FALSE
CAD	FADD-TRAF2	-15.7012	0.9893	1	0.99434	FALSE	FALSE
CAD	CALR-ITGAV	-0.81221	0.98976	1	0.99434	FALSE	FALSE
CAD	CALR-ITGA2B	-0.889918	0.9909	1	0.99434	FALSE	FALSE
CAD	LGALS9-SLC1A5	-6.02128	0.99112	1	0.99434	FALSE	FALSE
CAD	COL18A1-GPC4	-1.44362	0.99202	1	0.99434	FALSE	FALSE
CAD	CP-SLC40A1	-30.5253	0.99364	1	0.99434	FALSE	FALSE
CAD	RTN4-GJB2	-15.4074	0.99434	1	0.99434	FALSE	FALSE
DBP	PIGA-PIGR	2.60964	1.99996e-05	0.0132797	0.00663987	TRUE	TRUE
DBP	RSPO3-RNF43	1.33254	1.99996e-05	0.0132797	0.00663987	TRUE	TRUE
DBP	CALR-SCARF1	20.3458	0.000719986	0.47807	0.159357	FALSE	FALSE
DBP	FBN1-ITGA5	9.07128	0.00285994	1	0.474751	FALSE	FALSE
DBP	HSPG2-FGFR1	37.9968	0.00371993	1	0.494006	FALSE	FALSE
DBP	F8-LDLR	0.309073	0.00801984	1	0.887529	FALSE	FALSE
DBP	APOC3-LRP1	13.5942	0.0107398	1	0.891955	FALSE	FALSE
DBP	TGFB1-ITGB5	1.01036	0.0122598	1	0.891955	FALSE	FALSE
DBP	GNAS-ADRB3	1.70318	0.0138397	1	0.891955	FALSE	FALSE
DBP	TGFB1-ENG	3.02532	0.0164397	1	0.891955	FALSE	FALSE
DBP	GNAI2-ADCY9	1.15068	0.0180196	1	0.891955	FALSE	FALSE
DBP	PDGFC-FLT4	6.49976	0.0193596	1	0.891955	FALSE	FALSE
DBP	SEMA4A-PLXNB2	3.75514	0.0202796	1	0.891955	FALSE	FALSE
DBP	CALR-LRP1	0.974902	0.0211196	1	0.891955	FALSE	FALSE
DBP	ADAM9-ITGB5	1.80322	0.0218596	1	0.891955	FALSE	FALSE
DBP	CALR-ITGA2B	0.343971	0.0218596	1	0.891955	FALSE	FALSE
DBP	VTN-ITGAV_ITGB5	3.61483	0.0229595	1	0.891955	FALSE	FALSE
DBP	GNAS-GCGR	0.65292	0.0241795	1	0.891955	FALSE	FALSE
DBP	COL1A1-FLT4	4.58088	0.0293194	1	0.97448	FALSE	FALSE
DBP	FADD-TRADD	0.110352	0.0300194	1	0.97448	FALSE	FALSE
DBP	FADD-TRAF2	4.01558	0.0308194	1	0.97448	FALSE	FALSE
DBP	LTBP3-ITGB5	0.636041	0.0361593	1	0.990004	FALSE	FALSE
DBP	HRAS-INSR	0.958244	0.0369993	1	0.990004	FALSE	FALSE
DBP	AGRN-LRP1	2.77701	0.0375592	1	0.990004	FALSE	FALSE
DBP	APOA2-LDLR	0.307276	0.0415192	1	0.990004	FALSE	FALSE
DBP	GDF2-ENG	3.85294	0.0444591	1	0.990004	FALSE	FALSE
DBP	AGRN-DAG1	2.94233	0.0459391	1	0.990004	FALSE	FALSE
DBP	ADAM9-ITGA3	1.89349	0.047859	1	0.990004	FALSE	FALSE
DBP	GNAI2-ADORA1	1.34315	0.048019	1	0.990004	FALSE	FALSE
DBP	APOA4-LRP1	3.66721	0.050339	1	0.990004	FALSE	FALSE
DBP	CALM3-ESR1	0.95386	0.050459	1	0.990004	FALSE	FALSE
DBP	ANG-PLXNB2	2.63474	0.0531789	1	0.990004	FALSE	FALSE
DBP	COL4A1-CD47	2.04862	0.0546789	1	0.990004	FALSE	FALSE
DBP	CGN-TGFBR1	1.62194	0.0549189	1	0.990004	FALSE	FALSE
DBP	AGRN-LRP4	1.55601	0.0557989	1	0.990004	FALSE	FALSE
DBP	TGFB1-ACVRL1	0.677155	0.0628187	1	0.990004	FALSE	FALSE
DBP	COL1A1-ITGA9_ITGB1	1.28765	0.0666387	1	0.990004	FALSE	FALSE
DBP	COL1A1-ITGA5	1.85883	0.0696586	1	0.990004	FALSE	FALSE
DBP	COL4A2-ITGA3_ITGB1	1.51316	0.0730385	1	0.990004	FALSE	FALSE
DBP	COL4A2-ITGA1_ITGB1	1.65488	0.0760185	1	0.990004	FALSE	FALSE
DBP	COL4A2-ITGB3	0.640797	0.0761185	1	0.990004	FALSE	FALSE
DBP	TGM2-SDC4	1.08682	0.0766185	1	0.990004	FALSE	FALSE
DBP	APOA1-ABCA1	0.831105	0.0786784	1	0.990004	FALSE	FALSE
DBP	GNAS-ADORA1	1.56844	0.0793784	1	0.990004	FALSE	FALSE
DBP	PSEN1-NCSTN	1.77517	0.0815784	1	0.990004	FALSE	FALSE
DBP	KNG1-SDC2	2.33998	0.0820984	1	0.990004	FALSE	FALSE
DBP	RSPO3-SDC4	1.01041	0.0843183	1	0.990004	FALSE	FALSE
DBP	SLC6A8-LIFR	0.0263226	0.0870983	1	0.990004	FALSE	FALSE
DBP	PSEN1-NOTCH1	1.57111	0.0884582	1	0.990004	FALSE	FALSE
DBP	HSPG2-LRP1	0.826706	0.0889982	1	0.990004	FALSE	FALSE
DBP	YBX1-NOTCH1	1.06525	0.0891982	1	0.990004	FALSE	FALSE
DBP	CALM3-INSR	0.996107	0.0903182	1	0.990004	FALSE	FALSE
DBP	CD47-SIRPA	1.78513	0.0903582	1	0.990004	FALSE	FALSE
DBP	SIRPA-CD47	1.78513	0.0903582	1	0.990004	FALSE	FALSE
DBP	TNFSF12-TNFRSF12A	0.236771	0.0949181	1	0.990004	FALSE	FALSE
DBP	DLL1-NOTCH1	1.80993	0.0951581	1	0.990004	FALSE	FALSE
DBP	HP-ASGR1	1.59553	0.0960381	1	0.990004	FALSE	FALSE
DBP	VCL-ITGB5	1.04521	0.0962981	1	0.990004	FALSE	FALSE
DBP	CTF1-IL6ST_LIFR	1.06333	0.0969381	1	0.990004	FALSE	FALSE
DBP	COL4A2-ITGA9_ITGB1	1.62264	0.0973381	1	0.990004	FALSE	FALSE
DBP	ARF1-INSR	0.365441	0.098538	1	0.990004	FALSE	FALSE
DBP	LAMA1-SDC2	1.64822	0.098538	1	0.990004	FALSE	FALSE
DBP	TGM2-ITGB3	0.751548	0.099278	1	0.990004	FALSE	FALSE
DBP	COL4A2-SDC1	1.46137	0.100398	1	0.990004	FALSE	FALSE
DBP	GAS6-MERTK	1.59765	0.103858	1	0.990004	FALSE	FALSE
DBP	COL4A2-CD93	1.34391	0.108578	1	0.990004	FALSE	FALSE
DBP	AHSG-INSR	0.881043	0.108638	1	0.990004	FALSE	FALSE
DBP	ITGB3BP-ITGB5	0.580971	0.111618	1	0.990004	FALSE	FALSE
DBP	F7-F3	1.39227	0.112178	1	0.990004	FALSE	FALSE
DBP	COL4A1-ITGA3_ITGB1	1.12821	0.113198	1	0.990004	FALSE	FALSE
DBP	VEGFA-ITGB3	0.927829	0.113918	1	0.990004	FALSE	FALSE
DBP	SERPING1-LRP1	1.45232	0.115078	1	0.990004	FALSE	FALSE
DBP	PDGFC-PDGFRB	0.56406	0.122158	1	0.990004	FALSE	FALSE
DBP	RARRES1-NRP2	0.560341	0.124158	1	0.990004	FALSE	FALSE
DBP	BMP2-ACVR1	1.34708	0.131317	1	0.990004	FALSE	FALSE
DBP	CALM1-INSR	0.784051	0.132097	1	0.990004	FALSE	FALSE
DBP	COL4A1-SDC1	1.19161	0.132597	1	0.990004	FALSE	FALSE
DBP	BMP2-RGMB	1.16435	0.133277	1	0.990004	FALSE	FALSE
DBP	RSPO3-LGR4	0.651163	0.135157	1	0.990004	FALSE	FALSE
DBP	IGF1-INSR	1.0984	0.136037	1	0.990004	FALSE	FALSE
DBP	FADD-FAS	1.0272	0.136657	1	0.990004	FALSE	FALSE
DBP	JAG1-NOTCH1	1.08451	0.137817	1	0.990004	FALSE	FALSE
DBP	GRN-TNFRSF1A	0.779285	0.138697	1	0.990004	FALSE	FALSE
DBP	ENHO-GPR19	1.1654	0.140077	1	0.990004	FALSE	FALSE
DBP	FGF21-FGFR4	0.404848	0.140397	1	0.990004	FALSE	FALSE
DBP	BSG-SLC16A1	0.900907	0.141237	1	0.990004	FALSE	FALSE
DBP	FARP2-PLXNA2	0.591213	0.141657	1	0.990004	FALSE	FALSE
DBP	COL4A1-ITGA1_ITGB1	1.05073	0.142397	1	0.990004	FALSE	FALSE
DBP	SPTAN1-PTPRA	0.792567	0.143137	1	0.990004	FALSE	FALSE
DBP	HSPG2-DAG1	0.812262	0.145517	1	0.990004	FALSE	FALSE
DBP	GRN-TNFRSF1B	0.315522	0.148177	1	0.990004	FALSE	FALSE
DBP	GNAS-ADCY9	0.955507	0.148877	1	0.990004	FALSE	FALSE
DBP	MFGE8-ITGB5	1.09008	0.149017	1	0.990004	FALSE	FALSE
DBP	APOE-LRP5	0.384571	0.150097	1	0.990004	FALSE	FALSE
DBP	VEGFA-ITGAV	0.840547	0.153537	1	0.990004	FALSE	FALSE
DBP	POSTN-ITGAV_ITGB5	1.12838	0.153677	1	0.990004	FALSE	FALSE
DBP	F2-ITGA2B	0.60101	0.153837	1	0.990004	FALSE	FALSE
DBP	COL4A2-ITGB5	0.966408	0.155017	1	0.990004	FALSE	FALSE
DBP	APOA2-LRP1	0.290197	0.156257	1	0.990004	FALSE	FALSE
DBP	GNAS-ADCY7	0.849763	0.156837	1	0.990004	FALSE	FALSE
DBP	APOE-SDC2	0.186881	0.157437	1	0.990004	FALSE	FALSE
DBP	NUCB2-ERAP1	0.660802	0.159037	1	0.990004	FALSE	FALSE
DBP	ANGPTL4-SDC2	0.286258	0.159917	1	0.990004	FALSE	FALSE
DBP	TLN1-ITGB5	0.161501	0.159957	1	0.990004	FALSE	FALSE
DBP	EFEMP2-AQP1	0.572335	0.160497	1	0.990004	FALSE	FALSE
DBP	FGG-ITGA2B	0.380049	0.160717	1	0.990004	FALSE	FALSE
DBP	COL4A1-CD93	0.963978	0.163117	1	0.990004	FALSE	FALSE
DBP	COL4A2-CD44	1.05101	0.163357	1	0.990004	FALSE	FALSE
DBP	FGF21-FGFR3	0.44076	0.163697	1	0.990004	FALSE	FALSE
DBP	APOC3-LDLR	0.341959	0.164677	1	0.990004	FALSE	FALSE
DBP	APOE-LDLR	0.316446	0.166737	1	0.990004	FALSE	FALSE
DBP	FGA-ITGA2B	0.513296	0.169517	1	0.990004	FALSE	FALSE
DBP	FAM3C-LIFR	0.794933	0.172697	1	0.990004	FALSE	FALSE
DBP	GNAS-VIPR1	0.932868	0.172897	1	0.990004	FALSE	FALSE
DBP	LAMA4-ITGA9_ITGB1	0.648902	0.174277	1	0.990004	FALSE	FALSE
DBP	LAMA1-ITGA9_ITGB1	0.960998	0.174357	1	0.990004	FALSE	FALSE
DBP	PLTP-ABCA1	0.135838	0.174957	1	0.990004	FALSE	FALSE
DBP	GNAI2-ADRA2B	0.953543	0.178016	1	0.990004	FALSE	FALSE
DBP	DCN-MET	0.95041	0.178256	1	0.990004	FALSE	FALSE
DBP	TGM2-TBXA2R	0.520121	0.178916	1	0.990004	FALSE	FALSE
DBP	COL4A1-ITGA9_ITGB1	0.90149	0.180656	1	0.991371	FALSE	FALSE
DBP	NAMPT-INSR	0.823274	0.182956	1	0.995762	FALSE	FALSE
DBP	DLL4-NOTCH1	0.322329	0.186896	1	1	FALSE	FALSE
DBP	EFNA1-EPHA2	0.644161	0.192716	1	1	FALSE	FALSE
DBP	LGALS1-PTPRC	0.10659	0.195496	1	1	FALSE	FALSE
DBP	ADO-ADORA1	0.834358	0.196156	1	1	FALSE	FALSE
DBP	RSPO3-FZD8	0.673282	0.196876	1	1	FALSE	FALSE
DBP	AGT-ENPEP	0.618134	0.203116	1	1	FALSE	FALSE
DBP	APOC3-SDC2	0.144469	0.204216	1	1	FALSE	FALSE
DBP	CDH1-CDH2	0.575911	0.206976	1	1	FALSE	FALSE
DBP	APOA4-LDLR	0.371962	0.208596	1	1	FALSE	FALSE
DBP	COL4A1-CD44	0.816179	0.209436	1	1	FALSE	FALSE
DBP	NGF-KIDINS220	0.704895	0.211376	1	1	FALSE	FALSE
DBP	HSPG2-PTPRS	0.480451	0.212696	1	1	FALSE	FALSE
DBP	SPP1-ITGAV_ITGB5	0.565085	0.212896	1	1	FALSE	FALSE
DBP	ANGPTL4-SDC4	0.557344	0.213716	1	1	FALSE	FALSE
DBP	TGFB1-SDC2	0.0530285	0.216616	1	1	FALSE	FALSE
DBP	LAMA1-DAG1	0.211021	0.218336	1	1	FALSE	FALSE
DBP	LAMB1-ITGA9_ITGB1	0.532207	0.218616	1	1	FALSE	FALSE
DBP	VEGFA-ITGB1	0.730626	0.221296	1	1	FALSE	FALSE
DBP	SEMA4G-PLXNB2	0.73235	0.221756	1	1	FALSE	FALSE
DBP	COL18A1-PTPRS	0.754059	0.221956	1	1	FALSE	FALSE
DBP	KNG1-ITGB2	0.336532	0.222136	1	1	FALSE	FALSE
DBP	APOE-ABCA1	0.0856127	0.223556	1	1	FALSE	FALSE
DBP	VEGFA-SIRPA	0.669542	0.228895	1	1	FALSE	FALSE
DBP	TGM2-ITGB1	0.606923	0.228975	1	1	FALSE	FALSE
DBP	EFNA1-EPHA1	0.698888	0.230095	1	1	FALSE	FALSE
DBP	COL5A3-SDC3	0.644566	0.230175	1	1	FALSE	FALSE
DBP	VTN-ITGA5	0.638609	0.236515	1	1	FALSE	FALSE
DBP	PROS1-MERTK	0.280578	0.239575	1	1	FALSE	FALSE
DBP	CALR-ITGA3	0.0213328	0.241895	1	1	FALSE	FALSE
DBP	FBN1-ITGB1	0.369802	0.242955	1	1	FALSE	FALSE
DBP	TGM2-ITGA9	0.425527	0.255955	1	1	FALSE	FALSE
DBP	APOA1-LDLR	0.438806	0.260055	1	1	FALSE	FALSE
DBP	ARF1-PLD2	0.533875	0.261835	1	1	FALSE	FALSE
DBP	VEGFA-NRP2	0.497501	0.262775	1	1	FALSE	FALSE
DBP	LAMB1-ITGA1	0.563958	0.263595	1	1	FALSE	FALSE
DBP	VEGFA-FLT1_KDR	0.497303	0.269795	1	1	FALSE	FALSE
DBP	APOA1-LRP1	0.336727	0.270055	1	1	FALSE	FALSE
DBP	ADAM15-ITGA9	0.0241155	0.271655	1	1	FALSE	FALSE
DBP	AZGP1-ITGAV	0.557702	0.273515	1	1	FALSE	FALSE
DBP	LAMC1-ITGA9_ITGB1	0.491972	0.274115	1	1	FALSE	FALSE
DBP	LAMA1-SDC4	0.169565	0.274875	1	1	FALSE	FALSE
DBP	GAS6-AXL	0.284607	0.277934	1	1	FALSE	FALSE
DBP	TGM2-ADGRG1	0.476253	0.281014	1	1	FALSE	FALSE
DBP	NR0B2-FGFRL1	0.258997	0.283614	1	1	FALSE	FALSE
DBP	LAMC1-ITGA1	0.398899	0.284454	1	1	FALSE	FALSE
DBP	LGALS3-ENG	0.411453	0.288894	1	1	FALSE	FALSE
DBP	ADAM17-NOTCH1	0.388631	0.290254	1	1	FALSE	FALSE
DBP	COL5A3-ITGA1_ITGB1	0.454144	0.292914	1	1	FALSE	FALSE
DBP	PROS1-AXL	0.492909	0.296654	1	1	FALSE	FALSE
DBP	COL1A2-FLT4	0.447971	0.297494	1	1	FALSE	FALSE
DBP	LAMA5-ITGA9_ITGB1	0.278753	0.298974	1	1	FALSE	FALSE
DBP	MFGE8-ITGB3	0.237798	0.302034	1	1	FALSE	FALSE
DBP	VEGFA-ITGA9	0.218877	0.302574	1	1	FALSE	FALSE
DBP	CDH1-PTPRF	0.407467	0.303734	1	1	FALSE	FALSE
DBP	GDF10-BMPR2	0.480611	0.303954	1	1	FALSE	FALSE
DBP	FADD-ABCA1	0.313103	0.304294	1	1	FALSE	FALSE
DBP	PDGFC-KDR	0.447213	0.305554	1	1	FALSE	FALSE
DBP	BMP2-SMO	0.196847	0.308534	1	1	FALSE	FALSE
DBP	PLG-ITGA9	0.298034	0.308594	1	1	FALSE	FALSE
DBP	VEGFA-CD44	0.336335	0.310894	1	1	FALSE	FALSE
DBP	COPA-P2RY6	0.151996	0.312194	1	1	FALSE	FALSE
DBP	LAMA4-DAG1	0.244455	0.313134	1	1	FALSE	FALSE
DBP	NGF-SORT1	0.172611	0.314674	1	1	FALSE	FALSE
DBP	S100A9-CD68	0.147437	0.315214	1	1	FALSE	FALSE
DBP	RSPO3-LRP6	0.380186	0.316274	1	1	FALSE	FALSE
DBP	ADAM15-ITGA5	0.125018	0.316754	1	1	FALSE	FALSE
DBP	HP-ASGR2	0.185402	0.316814	1	1	FALSE	FALSE
DBP	ANGPTL4-TIE1	0.407656	0.318474	1	1	FALSE	FALSE
DBP	LAMB2-ITGA9_ITGB1	0.207932	0.318774	1	1	FALSE	FALSE
DBP	BMP5-BMPR1A_BMPR2	0.396611	0.322094	1	1	FALSE	FALSE
DBP	TNXB-ITGA9_ITGB1	0.202162	0.322394	1	1	FALSE	FALSE
DBP	FGB-ITGA2B	0.355267	0.323034	1	1	FALSE	FALSE
DBP	PF4-FGFR2	0.225498	0.324734	1	1	FALSE	FALSE
DBP	PSEN1-NOTCH2	0.256777	0.325473	1	1	FALSE	FALSE
DBP	LRPAP1-LDLR	0.303401	0.326113	1	1	FALSE	FALSE
DBP	FGF21-FGFR2	0.0456748	0.327753	1	1	FALSE	FALSE
DBP	VEGFA-EGFR	0.235674	0.328333	1	1	FALSE	FALSE
DBP	PDGFC-FLT1	0.369439	0.329033	1	1	FALSE	FALSE
DBP	COL18A1-ITGB5	0.361374	0.329153	1	1	FALSE	FALSE
DBP	CSF1-SIRPA	0.334686	0.331693	1	1	FALSE	FALSE
DBP	SELPLG-ESAM	0.215017	0.332013	1	1	FALSE	FALSE
DBP	VEGFC-ITGA9	0.345549	0.332413	1	1	FALSE	FALSE
DBP	LAMA3-SDC2	0.387645	0.333873	1	1	FALSE	FALSE
DBP	CDH1-LRP5	0.314053	0.336053	1	1	FALSE	FALSE
DBP	FN1-ITGA9	0.254706	0.336633	1	1	FALSE	FALSE
DBP	GSTP1-TRAF2	0.316859	0.339853	1	1	FALSE	FALSE
DBP	SEMA4A-PLXNB1	0.0742323	0.341333	1	1	FALSE	FALSE
DBP	VEGFA-NRP1	0.192928	0.344213	1	1	FALSE	FALSE
DBP	ARPC5-LDLR	0.323149	0.344553	1	1	FALSE	FALSE
DBP	LAMA1-ITGA1	0.246641	0.345973	1	1	FALSE	FALSE
DBP	NTN1-MCAM	0.0560177	0.347953	1	1	FALSE	FALSE
DBP	SPARC-FGFR1	0.293838	0.347973	1	1	FALSE	FALSE
DBP	HSPG2-SDC1	0.26098	0.350153	1	1	FALSE	FALSE
DBP	BMP2-ENG	0.119955	0.351853	1	1	FALSE	FALSE
DBP	SDC2-PTPRJ	0.103413	0.351893	1	1	FALSE	FALSE
DBP	VEGFC-LYVE1	0.167903	0.354513	1	1	FALSE	FALSE
DBP	CALM3-AQP1	0.163908	0.355253	1	1	FALSE	FALSE
DBP	GDF2-ACVR1	0.123706	0.355733	1	1	FALSE	FALSE
DBP	FN1-FLT4	0.259222	0.360953	1	1	FALSE	FALSE
DBP	FGF21-KLB	0.163219	0.361293	1	1	FALSE	FALSE
DBP	LAMA3-ITGA9_ITGB1	0.269987	0.363333	1	1	FALSE	FALSE
DBP	COL1A1-SDC1	0.166455	0.364493	1	1	FALSE	FALSE
DBP	PF4-SDC2	0.183239	0.366333	1	1	FALSE	FALSE
DBP	ANGPTL4-SDC3	0.0944226	0.367693	1	1	FALSE	FALSE
DBP	FGA-ITGA5	0.141236	0.372453	1	1	FALSE	FALSE
DBP	ADAM10-AXL	0.125404	0.372533	1	1	FALSE	FALSE
DBP	SPARC-ENG	0.115644	0.373853	1	1	FALSE	FALSE
DBP	LRIG2-EGFR	0.2356	0.374433	1	1	FALSE	FALSE
DBP	FGG-ITGA5	0.0938402	0.375232	1	1	FALSE	FALSE
DBP	COL18A1-ITGA3	0.120743	0.377052	1	1	FALSE	FALSE
DBP	FGF1-FGFR2	0.240879	0.378132	1	1	FALSE	FALSE
DBP	APOE-LRP1	0.225874	0.379312	1	1	FALSE	FALSE
DBP	VTN-CD47	0.119742	0.380672	1	1	FALSE	FALSE
DBP	COL1A2-ITGA9_ITGB1	0.171571	0.381352	1	1	FALSE	FALSE
DBP	ADAM10-NOTCH1	0.221957	0.381472	1	1	FALSE	FALSE
DBP	PF4-LDLR	0.218877	0.384392	1	1	FALSE	FALSE
DBP	KNG1-CD93	0.24653	0.385172	1	1	FALSE	FALSE
DBP	VTN-ITGA3	0.135269	0.392472	1	1	FALSE	FALSE
DBP	ANGPTL2-TIE1	0.0783939	0.394272	1	1	FALSE	FALSE
DBP	CP-SLC40A1	0.195953	0.395632	1	1	FALSE	FALSE
DBP	LAMB3-ITGA9_ITGB1	0.137225	0.397812	1	1	FALSE	FALSE
DBP	MMRN2-CLEC14A	0.125085	0.397832	1	1	FALSE	FALSE
DBP	LAMB1-DAG1	0.0767605	0.399632	1	1	FALSE	FALSE
DBP	TLN1-ITGB3	0.0833443	0.399672	1	1	FALSE	FALSE
DBP	NID1-PTPRF	0.110743	0.400592	1	1	FALSE	FALSE
DBP	HSPG2-ITGB1	0.171758	0.401212	1	1	FALSE	FALSE
DBP	BMP4-LRP6	0.164595	0.402212	1	1	FALSE	FALSE
DBP	DLL4-NOTCH2	0.0349374	0.405032	1	1	FALSE	FALSE
DBP	INHBA-BAMBI	0.157983	0.408872	1	1	FALSE	FALSE
DBP	AGTRAP-RACK1	0.116632	0.415072	1	1	FALSE	FALSE
DBP	MFGE8-ITGAV	0.0952426	0.415432	1	1	FALSE	FALSE
DBP	SPP1-ITGA9_ITGB1	0.0962667	0.415512	1	1	FALSE	FALSE
DBP	ICAM1-ITGAL_ITGB2	0.089723	0.416412	1	1	FALSE	FALSE
DBP	HRG-ERBB3	0.0716611	0.416752	1	1	FALSE	FALSE
DBP	LAMA1-RPSA	0.107983	0.417992	1	1	FALSE	FALSE
DBP	RARRES2-CCRL2	0.123182	0.418612	1	1	FALSE	FALSE
DBP	INHBC-ACVR1	0.0159374	0.421332	1	1	FALSE	FALSE
DBP	LAMA1-NT5E	0.116625	0.422092	1	1	FALSE	FALSE
DBP	TGFB1-VASN	0.0253072	0.424192	1	1	FALSE	FALSE
DBP	PCSK9-LDLR	0.118268	0.424512	1	1	FALSE	FALSE
DBP	GNAI2-S1PR3	0.0168319	0.425811	1	1	FALSE	FALSE
DBP	LIN7C-ABCA1	0.0449498	0.425871	1	1	FALSE	FALSE
DBP	NTN1-NEO1	0.130758	0.426111	1	1	FALSE	FALSE
DBP	BMP2-BMPR1A_BMPR2	0.128391	0.428971	1	1	FALSE	FALSE
DBP	VCAM1-ITGA9_ITGB1	0.0876914	0.429651	1	1	FALSE	FALSE
DBP	FN1-SDC2	0.13261	0.431691	1	1	FALSE	FALSE
DBP	VTN-PVR	0.069286	0.432051	1	1	FALSE	FALSE
DBP	LAMC1-DAG1	0.0229739	0.432371	1	1	FALSE	FALSE
DBP	COL18A1-ITGA5	0.0242089	0.434651	1	1	FALSE	FALSE
DBP	LAMA5-DAG1	0.0499586	0.436491	1	1	FALSE	FALSE
DBP	PDGFA-PDGFRB	-0.0208466	0.437671	1	1	FALSE	FALSE
DBP	CALM1-AQP1	0.0503881	0.439611	1	1	FALSE	FALSE
DBP	BMP2-ACTR2	0.103099	0.439811	1	1	FALSE	FALSE
DBP	COL6A1-ITGA9_ITGB1	0.0801382	0.440531	1	1	FALSE	FALSE
DBP	RTN4-S1PR2	0.00566326	0.441451	1	1	FALSE	FALSE
DBP	COL1A1-ITGA1_ITGB1	0.0839708	0.441591	1	1	FALSE	FALSE
DBP	INHBA-ENG	0.0269391	0.445231	1	1	FALSE	FALSE
DBP	ICAM1-IL2RG	0.197821	0.457491	1	1	FALSE	FALSE
DBP	FGF1-FGFR1	0.0314447	0.459851	1	1	FALSE	FALSE
DBP	ENTPD1-ADORA1	0.0458566	0.459951	1	1	FALSE	FALSE
DBP	HSPA8-LDLR	0.0279701	0.461291	1	1	FALSE	FALSE
DBP	SPTBN2-PTPRA	0.00509928	0.461311	1	1	FALSE	FALSE
DBP	F8-ASGR2	0.00925493	0.461431	1	1	FALSE	FALSE
DBP	BGN-TLR2	-0.360266	0.461431	1	1	FALSE	FALSE
DBP	DLL4-NOTCH4	0.220604	0.463311	1	1	FALSE	FALSE
DBP	COL6A2-ITGA9_ITGB1	0.0320021	0.464411	1	1	FALSE	FALSE
DBP	F9-LRP1	0.191484	0.464951	1	1	FALSE	FALSE
DBP	BGN-LY96	-7.87985e-19	0.465091	1	1	FALSE	FALSE
DBP	COL1A1-CD36	0.0126043	0.465471	1	1	FALSE	FALSE
DBP	F8-LRP1	0.0603873	0.465791	1	1	FALSE	FALSE
DBP	ALB-B2M_FCGRT	-0.0271443	0.466651	1	1	FALSE	FALSE
DBP	ACTR2-LDLR	0.0172339	0.467991	1	1	FALSE	FALSE
DBP	LGALS9-PTPRC	0.0167691	0.468531	1	1	FALSE	FALSE
DBP	EFNB1-EPHB4	0.48122	0.469471	1	1	FALSE	FALSE
DBP	COL15A1-ITGA1_ITGB1	0.0399811	0.469511	1	1	FALSE	FALSE
DBP	IGF1-IGF2R	0.0327024	0.470691	1	1	FALSE	FALSE
DBP	LMAN1-MCFD2	0.0300579	0.471791	1	1	FALSE	FALSE
DBP	PTPN6-CLEC12A	-0.0659287	0.473511	1	1	FALSE	FALSE
DBP	HPX-LRP1	-0.0257917	0.474791	1	1	FALSE	FALSE
DBP	TFPI-LRP1	-0.00807268	0.47503	1	1	FALSE	FALSE
DBP	APOE-LSR	-0.445886	0.47667	1	1	FALSE	FALSE
DBP	CSF1-CSF2RA	-0.0920145	0.47739	1	1	FALSE	FALSE
DBP	PSEN1-NOTCH4	0.0669459	0.47869	1	1	FALSE	FALSE
DBP	MFGE8-PDGFRB	-0.00439111	0.47951	1	1	FALSE	FALSE
DBP	NGF-MAGED1	1.59703e-19	0.48023	1	1	FALSE	FALSE
DBP	TNXB-SDC1	-0.0384497	0.48185	1	1	FALSE	FALSE
DBP	F10-F3	-0.00344257	0.48271	1	1	FALSE	FALSE
DBP	MMP2-PECAM1	-1.19559e-19	0.48297	1	1	FALSE	FALSE
DBP	GNAI2-CCR5	-9.23322e-20	0.48519	1	1	FALSE	FALSE
DBP	SERPINC1-LRP1	-0.0155105	0.48615	1	1	FALSE	FALSE
DBP	ADAM10-TSPAN17	-0.0204696	0.48753	1	1	FALSE	FALSE
DBP	LAMB2-DAG1	7.50695e-21	0.48897	1	1	FALSE	FALSE
DBP	ANGPTL4-SDC1	-0.00421656	0.49129	1	1	FALSE	FALSE
DBP	SEMA6B-PLXNA2	-0.00658889	0.49155	1	1	FALSE	FALSE
DBP	COL1A2-ITGA2B	-0.01603	0.49219	1	1	FALSE	FALSE
DBP	ANGPTL4-GPIHBP1	-0.0289653	0.49551	1	1	FALSE	FALSE
DBP	ADAM17-MET	-0.054953	0.50403	1	1	FALSE	FALSE
DBP	C1QB-LRP1	-0.0436564	0.50535	1	1	FALSE	FALSE
DBP	APOB-LDLR	-0.0498299	0.50711	1	1	FALSE	FALSE
DBP	COL18A1-GPC4	-0.00299921	0.50747	1	1	FALSE	FALSE
DBP	LRPAP1-LRP1	-0.114715	0.51215	1	1	FALSE	FALSE
DBP	LGALS9-COLEC12	-0.0288244	0.51223	1	1	FALSE	FALSE
DBP	VEGFC-FLT4_KDR	-0.060469	0.51279	1	1	FALSE	FALSE
DBP	LAMA3-DAG1	-0.01293	0.51475	1	1	FALSE	FALSE
DBP	FGB-ITGA5	-0.127692	0.51589	1	1	FALSE	FALSE
DBP	COL18A1-ITGB3	-0.0244808	0.51633	1	1	FALSE	FALSE
DBP	C3-LRP1	-0.0963092	0.51755	1	1	FALSE	FALSE
DBP	ORM1-CCR5	-0.0452483	0.52157	1	1	FALSE	FALSE
DBP	VWF-ITGA9	-0.0662237	0.52279	1	1	FALSE	FALSE
DBP	LGALS3-MCAM	-0.0790693	0.525869	1	1	FALSE	FALSE
DBP	TGFB1-ITGB3	-0.0302992	0.526069	1	1	FALSE	FALSE
DBP	TIMP2-ITGA3	-0.11773	0.527009	1	1	FALSE	FALSE
DBP	LAMA1-CD44	-0.090277	0.527309	1	1	FALSE	FALSE
DBP	COL1A1-CD44	-0.0391653	0.527369	1	1	FALSE	FALSE
DBP	IL15RA-AXL	-0.0651743	0.528049	1	1	FALSE	FALSE
DBP	VTN-KDR	-0.0452786	0.534229	1	1	FALSE	FALSE
DBP	ICAM1-EGFR	-0.00828518	0.535849	1	1	FALSE	FALSE
DBP	TGFB1-TGFBR1_TGFBR2	-0.0960122	0.536169	1	1	FALSE	FALSE
DBP	LAMB3-DAG1	-0.0717724	0.536589	1	1	FALSE	FALSE
DBP	NID1-ITGAV	-0.0647636	0.539469	1	1	FALSE	FALSE
DBP	ANGPTL2-ITGA5_ITGB1	-0.150177	0.540649	1	1	FALSE	FALSE
DBP	SEMA4A-PLXND1	-0.165878	0.541889	1	1	FALSE	FALSE
DBP	ANGPTL3-ITGA5	-0.232018	0.543769	1	1	FALSE	FALSE
DBP	APOE-SCARB1	-0.0210449	0.544769	1	1	FALSE	FALSE
DBP	TFPI-F3	-0.12206	0.545889	1	1	FALSE	FALSE
DBP	CXCL12-ITGA5	-0.0418526	0.547909	1	1	FALSE	FALSE
DBP	GNAI2-S1PR5	-0.115625	0.549729	1	1	FALSE	FALSE
DBP	TGFA-ERBB3	-0.0336626	0.549889	1	1	FALSE	FALSE
DBP	COL6A3-ITGA9_ITGB1	-0.128358	0.551409	1	1	FALSE	FALSE
DBP	VIM-CD44	-0.093564	0.554029	1	1	FALSE	FALSE
DBP	TGFB1-TGFBR3	-0.0054072	0.555589	1	1	FALSE	FALSE
DBP	FGF1-FGFR4	-0.0897931	0.557129	1	1	FALSE	FALSE
DBP	SAA1-SCARB1	-0.071932	0.563489	1	1	FALSE	FALSE
DBP	BMP4-GREM2	-0.167519	0.563829	1	1	FALSE	FALSE
DBP	LAMB1-ITGA7_ITGB1	-0.224681	0.566269	1	1	FALSE	FALSE
DBP	TGFB1-ACVR1B_TGFBR2	-0.0702	0.568029	1	1	FALSE	FALSE
DBP	AGRN-ITGB1	-0.215124	0.568129	1	1	FALSE	FALSE
DBP	ADAM15-ITGAV	-0.0571672	0.571589	1	1	FALSE	FALSE
DBP	VTN-ITGAV_ITGB1	-0.173615	0.574229	1	1	FALSE	FALSE
DBP	EFEMP1-EGFR	-0.179879	0.575968	1	1	FALSE	FALSE
DBP	PCSK9-LRP1	-0.0624236	0.578148	1	1	FALSE	FALSE
DBP	ADAM17-ITGA5	-0.228092	0.578608	1	1	FALSE	FALSE
DBP	CXCL10-SDC4	-0.239068	0.578968	1	1	FALSE	FALSE
DBP	ANGPTL4-ITGA5_ITGB1	-0.145658	0.579808	1	1	FALSE	FALSE
DBP	COL16A1-ITGA1_ITGB1	-0.263905	0.587708	1	1	FALSE	FALSE
DBP	SERPING1-SELP	-0.340672	0.591208	1	1	FALSE	FALSE
DBP	LAMA4-CD44	-0.159461	0.593528	1	1	FALSE	FALSE
DBP	CEACAM1-EGFR	-0.112983	0.596068	1	1	FALSE	FALSE
DBP	FAM3C-CLEC2D	-0.0237998	0.597508	1	1	FALSE	FALSE
DBP	ADAM10-MET	-0.256121	0.601588	1	1	FALSE	FALSE
DBP	LGALS9-LRP1	-0.082731	0.603088	1	1	FALSE	FALSE
DBP	LAMC1-ITGA7_ITGB1	-0.244395	0.608628	1	1	FALSE	FALSE
DBP	B2M-HFE_TFRC	-0.0289213	0.609008	1	1	FALSE	FALSE
DBP	F12-CD93	-0.0370361	0.617648	1	1	FALSE	FALSE
DBP	LAMC1-ITGA3_ITGB1	-0.287179	0.617808	1	1	FALSE	FALSE
DBP	PDAP1-PDGFRB	-0.111492	0.621508	1	1	FALSE	FALSE
DBP	PF4-LRP1	-0.138127	0.622248	1	1	FALSE	FALSE
DBP	CCL5-SDC4	-0.370436	0.622588	1	1	FALSE	FALSE
DBP	ANXA2-ROBO4	-0.110033	0.622928	1	1	FALSE	FALSE
DBP	CCL25-ACKR2	-0.00482501	0.623148	1	1	FALSE	FALSE
DBP	ADAM10-TSPAN14	-0.232838	0.623928	1	1	FALSE	FALSE
DBP	ANGPTL4-CDH5	-0.122837	0.625107	1	1	FALSE	FALSE
DBP	ANXA2-TLR2	-0.242246	0.626007	1	1	FALSE	FALSE
DBP	CXCL12-SDC4	-0.139055	0.626547	1	1	FALSE	FALSE
DBP	LGALS9-MET	-0.384806	0.631847	1	1	FALSE	FALSE
DBP	ADAM15-ITGB1	-0.045387	0.637627	1	1	FALSE	FALSE
DBP	FAM3C-LAMP1	-0.103385	0.638687	1	1	FALSE	FALSE
DBP	PSEN1-CD44	-0.128893	0.638927	1	1	FALSE	FALSE
DBP	VEGFB-NRP1	-0.00910216	0.641067	1	1	FALSE	FALSE
DBP	WNT2-FZD5_LRP6	-0.21218	0.642227	1	1	FALSE	FALSE
DBP	LAMB2-RPSA	-0.0311792	0.645647	1	1	FALSE	FALSE
DBP	CGN-OCLN	-0.494286	0.646667	1	1	FALSE	FALSE
DBP	PTDSS1-JMJD6	-0.00930576	0.647567	1	1	FALSE	FALSE
DBP	LRIG1-MET	-0.285906	0.653287	1	1	FALSE	FALSE
DBP	COL18A1-ITGA1_ITGB1	-0.42253	0.659127	1	1	FALSE	FALSE
DBP	LGALS9-CD47	-0.462779	0.659367	1	1	FALSE	FALSE
DBP	MBL2-LRP1	-0.0503053	0.661347	1	1	FALSE	FALSE
DBP	SPP1-S1PR1	-0.405639	0.662967	1	1	FALSE	FALSE
DBP	TNFSF10-RIPK1	-0.466154	0.665107	1	1	FALSE	FALSE
DBP	LAMB1-CD44	-0.377796	0.666427	1	1	FALSE	FALSE
DBP	APOB-LRP1	-0.122146	0.668327	1	1	FALSE	FALSE
DBP	LAMB2-CD44	-0.0273671	0.668367	1	1	FALSE	FALSE
DBP	COL27A1-ITGA1_ITGB1	-0.468688	0.672067	1	1	FALSE	FALSE
DBP	NID1-ITGB1	-0.426032	0.675746	1	1	FALSE	FALSE
DBP	CXCL9-DPP4	-0.0465469	0.676726	1	1	FALSE	FALSE
DBP	IL18-IL18BP	-0.524154	0.678346	1	1	FALSE	FALSE
DBP	CALM1-VIPR1	-0.5323	0.683786	1	1	FALSE	FALSE
DBP	CALM1-PTPRA	-0.521287	0.684246	1	1	FALSE	FALSE
DBP	IL16-CD9	-0.504609	0.684366	1	1	FALSE	FALSE
DBP	VWF-SIRPA	-0.473108	0.688126	1	1	FALSE	FALSE
DBP	PIGF-FLT1	-0.181938	0.690246	1	1	FALSE	FALSE
DBP	PLG-F3	-0.560475	0.690426	1	1	FALSE	FALSE
DBP	LAMC1-CD44	-0.573296	0.690546	1	1	FALSE	FALSE
DBP	HMGB1-THBD	-0.301979	0.692986	1	1	FALSE	FALSE
DBP	PTDSS1-SCARB1	-0.615808	0.693786	1	1	FALSE	FALSE
DBP	COL18A1-KDR	-0.559511	0.698606	1	1	FALSE	FALSE
DBP	RTN4-GJB2	-0.324634	0.700926	1	1	FALSE	FALSE
DBP	TGFB1-EGFR	-0.0226246	0.705586	1	1	FALSE	FALSE
DBP	CCL5-SDC1	-0.229261	0.707426	1	1	FALSE	FALSE
DBP	PSAP-LRP1	-0.146757	0.709906	1	1	FALSE	FALSE
DBP	CXCL10-DPP4	-0.275176	0.715966	1	1	FALSE	FALSE
DBP	TGFB1-ITGB1	-0.0545844	0.716126	1	1	FALSE	FALSE
DBP	F11R-ITGAL_ITGB2	-0.699782	0.717166	1	1	FALSE	FALSE
DBP	DCN-TLR2	-0.765806	0.719446	1	1	FALSE	FALSE
DBP	CCL24-ACKR2	-0.0283652	0.719626	1	1	FALSE	FALSE
DBP	SAA1-CD36	-0.162823	0.721926	1	1	FALSE	FALSE
DBP	INHBA-TGFBR3	-0.472391	0.723146	1	1	FALSE	FALSE
DBP	FN1-CD79A	-0.0609698	0.727445	1	1	FALSE	FALSE
DBP	SPON2-ITGA5	-0.746165	0.727505	1	1	FALSE	FALSE
DBP	TGFB1-ACVR1_TGFBR2	-0.558423	0.730285	1	1	FALSE	FALSE
DBP	TFPI-SDC4	-0.718525	0.733025	1	1	FALSE	FALSE
DBP	RGMB-BMPR2	-0.702605	0.733805	1	1	FALSE	FALSE
DBP	TGS1-RXRA	-0.340344	0.735225	1	1	FALSE	FALSE
DBP	C1QB-C1QBP	-0.347076	0.740385	1	1	FALSE	FALSE
DBP	FN1-IL17RC	-0.124186	0.744605	1	1	FALSE	FALSE
DBP	PRG4-CD44	-0.427741	0.746365	1	1	FALSE	FALSE
DBP	C3-IFITM1	-0.158171	0.750225	1	1	FALSE	FALSE
DBP	S100A9-CD36	-0.0560991	0.751965	1	1	FALSE	FALSE
DBP	SAA1-FPR1	-0.643196	0.752345	1	1	FALSE	FALSE
DBP	LAMA5-SDC1	-0.637425	0.753465	1	1	FALSE	FALSE
DBP	COL6A2-SDC1	-0.812682	0.758225	1	1	FALSE	FALSE
DBP	VWF-LRP1	-0.130907	0.759045	1	1	FALSE	FALSE
DBP	CALM1-FAS	-0.824923	0.759145	1	1	FALSE	FALSE
DBP	LAMA3-ITGA7_ITGB1	-0.630314	0.759565	1	1	FALSE	FALSE
DBP	GNAI2-S1PR1	-0.147151	0.762545	1	1	FALSE	FALSE
DBP	CXCL12-ITGB3	-0.288319	0.765385	1	1	FALSE	FALSE
DBP	BMP1-BMPR1A	-0.421581	0.767465	1	1	FALSE	FALSE
DBP	LPL-LRP1	-0.0990804	0.767505	1	1	FALSE	FALSE
DBP	FGF1-FGFR3	-0.332226	0.767565	1	1	FALSE	FALSE
DBP	HP-ITGB2	-0.633868	0.769245	1	1	FALSE	FALSE
DBP	GSTP1-EGFR	-0.349786	0.771925	1	1	FALSE	FALSE
DBP	VEGFC-ITGB1	-0.671256	0.779624	1	1	FALSE	FALSE
DBP	CALM1-KCNQ1	-0.369423	0.780404	1	1	FALSE	FALSE
DBP	SPP1-CD44	-0.534023	0.780524	1	1	FALSE	FALSE
DBP	APP-LRP1	-0.0779566	0.781424	1	1	FALSE	FALSE
DBP	ADAM10-NOTCH2	-0.935846	0.783944	1	1	FALSE	FALSE
DBP	PLG-FLT1	-0.859679	0.787264	1	1	FALSE	FALSE
DBP	ANXA1-EGFR	-0.698421	0.788424	1	1	FALSE	FALSE
DBP	SEMA3F-NRP1	-0.134005	0.790844	1	1	FALSE	FALSE
DBP	LAMB2-ITGA7_ITGB1	-0.0862616	0.795124	1	1	FALSE	FALSE
DBP	IGFBP4-LRP6	-0.279663	0.796404	1	1	FALSE	FALSE
DBP	FGG-ITGB3	-0.524808	0.797584	1	1	FALSE	FALSE
DBP	COL6A1-SDC1	-1.08576	0.799244	1	1	FALSE	FALSE
DBP	FARP2-PLXNA1	-0.978891	0.802364	1	1	FALSE	FALSE
DBP	MBL2-CD93	-0.839274	0.803084	1	1	FALSE	FALSE
DBP	CSF1_IL34-CSF1R	-1.10114	0.804964	1	1	FALSE	FALSE
DBP	ADAM23-ITGA5	-0.40692	0.808984	1	1	FALSE	FALSE
DBP	APOB-LRP6	-1.04933	0.809364	1	1	FALSE	FALSE
DBP	CCL5-DPP4	-0.582043	0.810464	1	1	FALSE	FALSE
DBP	FGL1-EGFR	-0.912763	0.814264	1	1	FALSE	FALSE
DBP	APOE-LRP6	-0.157013	0.814364	1	1	FALSE	FALSE
DBP	TIMP3-MET	-0.628643	0.815404	1	1	FALSE	FALSE
DBP	WNT2-FZD4_LRP6	-1.10642	0.817964	1	1	FALSE	FALSE
DBP	CXCL12-AVPR1A	-1.24626	0.818664	1	1	FALSE	FALSE
DBP	PCSK9-CD36	-0.793477	0.818904	1	1	FALSE	FALSE
DBP	VEGFB-FLT1_KDR	-1.12999	0.819344	1	1	FALSE	FALSE
DBP	COL6A2-CD44	-0.848852	0.820064	1	1	FALSE	FALSE
DBP	VWF-STAB2	-1.27633	0.824784	1	1	FALSE	FALSE
DBP	BMP1-BMPR2	-1.11241	0.825683	1	1	FALSE	FALSE
DBP	FGF1-TGFBR3	-1.23778	0.826563	1	1	FALSE	FALSE
DBP	SPON2-ITGB1	-0.789515	0.826923	1	1	FALSE	FALSE
DBP	MIF-EGFR	-0.886503	0.829903	1	1	FALSE	FALSE
DBP	HMGB1-SDC1	-1.40938	0.833083	1	1	FALSE	FALSE
DBP	ADAM9-ITGAV	-0.874731	0.833823	1	1	FALSE	FALSE
DBP	CXCL12-DPP4	-1.45045	0.839003	1	1	FALSE	FALSE
DBP	LAMA3-ITGA3_ITGB1	-0.939758	0.840043	1	1	FALSE	FALSE
DBP	WNT5B-FZD4	-1.54226	0.840763	1	1	FALSE	FALSE
DBP	LGALS8-ITGA3	-1.02335	0.841743	1	1	FALSE	FALSE
DBP	NECTIN3-CADM1	-0.910676	0.844123	1	1	FALSE	FALSE
DBP	APOC3-TLR2	-0.396508	0.844843	1	1	FALSE	FALSE
DBP	FGF1-ITGB3	-0.427978	0.845343	1	1	FALSE	FALSE
DBP	GNAI2-FPR1	-0.355774	0.845483	1	1	FALSE	FALSE
DBP	ITGB3BP-ITGB3	-1.69286	0.846583	1	1	FALSE	FALSE
DBP	FGF1-FGFRL1	-0.680843	0.846643	1	1	FALSE	FALSE
DBP	PLG-ITGB2	-0.692986	0.848423	1	1	FALSE	FALSE
DBP	DCN-EGFR	-0.886291	0.848623	1	1	FALSE	FALSE
DBP	IGSF11-VSIR	-0.827024	0.848663	1	1	FALSE	FALSE
DBP	LAMA3-CD44	-1.54133	0.852363	1	1	FALSE	FALSE
DBP	PROC-TEK	-0.59448	0.855523	1	1	FALSE	FALSE
DBP	COL1A2-CD36	-1.11408	0.855663	1	1	FALSE	FALSE
DBP	HMGB1-TLR2	-1.67635	0.856443	1	1	FALSE	FALSE
DBP	COL3A1-ITGA1_ITGB1	-1.39509	0.859363	1	1	FALSE	FALSE
DBP	COL6A3-SDC1	-1.45513	0.861943	1	1	FALSE	FALSE
DBP	COL13A1-ITGA1_ITGB1	-1.2168	0.862183	1	1	FALSE	FALSE
DBP	CGN-TGFBR2	-0.527001	0.862583	1	1	FALSE	FALSE
DBP	COL5A1-SDC3	-0.857614	0.864283	1	1	FALSE	FALSE
DBP	RTN4-RTN4RL1	-1.43165	0.864363	1	1	FALSE	FALSE
DBP	COL1A2-CD93	-1.72151	0.865163	1	1	FALSE	FALSE
DBP	FN1-SDC1	-1.79316	0.867103	1	1	FALSE	FALSE
DBP	ADAM10-TSPAN12	-1.91141	0.867623	1	1	FALSE	FALSE
DBP	COL6A2-ITGA1_ITGB1	-1.49757	0.869123	1	1	FALSE	FALSE
DBP	COL1A2-SDC1	-1.83287	0.870043	1	1	FALSE	FALSE
DBP	FGG-ITGB1	-0.281837	0.870443	1	1	FALSE	FALSE
DBP	COL12A1-ITGA1_ITGB1	-1.50057	0.871263	1	1	FALSE	FALSE
DBP	C3-CD81	-1.5104	0.871523	1	1	FALSE	FALSE
DBP	FST-BMPR2	-1.66695	0.871783	1	1	FALSE	FALSE
DBP	SPP1-ITGA8_ITGB1	-0.929751	0.873083	1	1	FALSE	FALSE
DBP	JAM2-ITGA3_ITGB1	-1.4625	0.873723	1	1	FALSE	FALSE
DBP	GDF15-TGFBR2	-0.424491	0.874183	1	1	FALSE	FALSE
DBP	COL6A1-CD44	-1.57815	0.874403	1	1	FALSE	FALSE
DBP	CADM3-CADM1	-0.255526	0.874803	1	1	FALSE	FALSE
DBP	LPL-SDC1	-1.46835	0.874963	1	1	FALSE	FALSE
DBP	WNT2-FZD8_LRP6	-1.40747	0.879562	1	1	FALSE	FALSE
DBP	ST6GAL1-EGFR	-2.03803	0.882742	1	1	FALSE	FALSE
DBP	GNAI2-ADCY7	-0.530147	0.882882	1	1	FALSE	FALSE
DBP	PLG-PLGRKT	-1.76401	0.883082	1	1	FALSE	FALSE
DBP	FGA-ITGB3	-1.48558	0.883482	1	1	FALSE	FALSE
DBP	ARF6-PLD1	-0.761299	0.884642	1	1	FALSE	FALSE
DBP	COL1A2-ITGA3_ITGB1	-1.55311	0.885522	1	1	FALSE	FALSE
DBP	SPP1-ITGAV_ITGB1	-1.93163	0.886762	1	1	FALSE	FALSE
DBP	GNAI2-TBXA2R	-0.776891	0.888242	1	1	FALSE	FALSE
DBP	COL1A2-ITGA1_ITGB1	-1.64454	0.888462	1	1	FALSE	FALSE
DBP	PKM-CD44	-0.372448	0.889822	1	1	FALSE	FALSE
DBP	LGALS9-SLC1A5	-1.44087	0.890082	1	1	FALSE	FALSE
DBP	JAM2-ITGAV_ITGB1	-1.9114	0.890682	1	1	FALSE	FALSE
DBP	LRPAP1-SORT1	-2.38163	0.893042	1	1	FALSE	FALSE
DBP	MBL2-C1QB	-0.583321	0.893262	1	1	FALSE	FALSE
DBP	LGALS9-CD44	-1.59238	0.893682	1	1	FALSE	FALSE
DBP	MIF-CD44_CD74	-1.51196	0.895162	1	1	FALSE	FALSE
DBP	COL6A1-ITGA1_ITGB1	-1.77494	0.897582	1	1	FALSE	FALSE
DBP	F2-F2R	-0.521312	0.898862	1	1	FALSE	FALSE
DBP	FN1-ITGAV_ITGB1	-2.19406	0.901802	1	1	FALSE	FALSE
DBP	ANG-EGFR	-0.599764	0.903562	1	1	FALSE	FALSE
DBP	COL3A1-DDR2	-2.03214	0.903962	1	1	FALSE	FALSE
DBP	CNMD-PTPRD	-2.11016	0.904962	1	1	FALSE	FALSE
DBP	C3-NRP1	-0.432543	0.906122	1	1	FALSE	FALSE
DBP	COPA-CD74	-1.54775	0.906302	1	1	FALSE	FALSE
DBP	PCSK9-SORT1	-1.4556	0.906782	1	1	FALSE	FALSE
DBP	TIMP2-ITGB1	-2.28074	0.907622	1	1	FALSE	FALSE
DBP	IL1A-IL1R1_IL1RAP	-2.04366	0.908142	1	1	FALSE	FALSE
DBP	CADM3-NECTIN1	-0.552713	0.908782	1	1	FALSE	FALSE
DBP	PLG-ITGB1	-2.71611	0.908782	1	1	FALSE	FALSE
DBP	COL6A3-CD44	-2.67226	0.910502	1	1	FALSE	FALSE
DBP	BMP5-PTPRD	-2.07674	0.910842	1	1	FALSE	FALSE
DBP	ADAM10-TSPAN15	-2.67913	0.911082	1	1	FALSE	FALSE
DBP	APP-LRP10	-0.226806	0.912242	1	1	FALSE	FALSE
DBP	GRN-EGFR	-0.259531	0.912562	1	1	FALSE	FALSE
DBP	APP-NOTCH2	-1.02568	0.913382	1	1	FALSE	FALSE
DBP	LPL-CD44	-2.81417	0.914862	1	1	FALSE	FALSE
DBP	APOB-MTTP	-2.13495	0.915062	1	1	FALSE	FALSE
DBP	PROC-THBD	-2.40858	0.915082	1	1	FALSE	FALSE
DBP	APP-TNFRSF21	-2.01912	0.915602	1	1	FALSE	FALSE
DBP	FGA-CDH5	-0.661569	0.915702	1	1	FALSE	FALSE
DBP	PRG4-TLR2	-3.06551	0.916522	1	1	FALSE	FALSE
DBP	ARF6-SMAP1	-2.01375	0.916682	1	1	FALSE	FALSE
DBP	CALM3-EGFR	-1.1559	0.917002	1	1	FALSE	FALSE
DBP	TNXB-ITGA8_ITGB1	-1.34305	0.917142	1	1	FALSE	FALSE
DBP	PSAP-CELSR1	-2.43716	0.917882	1	1	FALSE	FALSE
DBP	LIPC-LRP1	-0.523792	0.918222	1	1	FALSE	FALSE
DBP	APOB-ITGB2	-1.78457	0.919442	1	1	FALSE	FALSE
DBP	FGF1-CD44	-3.09164	0.920162	1	1	FALSE	FALSE
DBP	APP-NCSTN	-0.319076	0.920802	1	1	FALSE	FALSE
DBP	APOB-ENO1	-1.44755	0.921282	1	1	FALSE	FALSE
DBP	COL5A2-ITGA1_ITGB1	-1.98353	0.921682	1	1	FALSE	FALSE
DBP	F2-THBD	-2.25295	0.922602	1	1	FALSE	FALSE
DBP	SELPLG-ITGB2	-3.34102	0.924342	1	1	FALSE	FALSE
DBP	FGA-ITGB1	-0.741581	0.927081	1	1	FALSE	FALSE
DBP	TIMP3-CD44	-3.32269	0.927781	1	1	FALSE	FALSE
DBP	CDH1-PTPRM	-2.85763	0.927821	1	1	FALSE	FALSE
DBP	GNAI2-F2R	-0.522079	0.928721	1	1	FALSE	FALSE
DBP	ADAM9-ITGB1	-0.888135	0.929381	1	1	FALSE	FALSE
DBP	TGFA-PTPRD	-2.25789	0.929501	1	1	FALSE	FALSE
DBP	LAMB3-CD44	-2.61286	0.930361	1	1	FALSE	FALSE
DBP	FGB-CDH5	-1.84259	0.930441	1	1	FALSE	FALSE
DBP	CALM3-KCNQ1	-1.21802	0.931321	1	1	FALSE	FALSE
DBP	CXCL12-ITGAV	-1.42724	0.933641	1	1	FALSE	FALSE
DBP	NECTIN3-NECTIN1	-3.24167	0.934241	1	1	FALSE	FALSE
DBP	SAA1-TLR2	-2.68049	0.934861	1	1	FALSE	FALSE
DBP	QDPR-DYSF	-3.23204	0.935001	1	1	FALSE	FALSE
DBP	LGALS3BP-ITGB1	-2.27701	0.937161	1	1	FALSE	FALSE
DBP	LUM-ITGB1	-2.7429	0.937941	1	1	FALSE	FALSE
DBP	LRIG1-EGFR	-3.59151	0.938581	1	1	FALSE	FALSE
DBP	SPON2-ITGB2	-4.48485	0.939001	1	1	FALSE	FALSE
DBP	C1QA-CD93	-2.63143	0.939061	1	1	FALSE	FALSE
DBP	PCSK9-APLP2	-4.24687	0.939361	1	1	FALSE	FALSE
DBP	FN1-ITGA3_ITGB1	-2.2701	0.939441	1	1	FALSE	FALSE
DBP	SPP1-ITGA5_ITGB1	-2.55242	0.940301	1	1	FALSE	FALSE
DBP	FABP5-RXRA	-2.885	0.940721	1	1	FALSE	FALSE
DBP	COL6A3-ITGA1_ITGB1	-2.5905	0.940861	1	1	FALSE	FALSE
DBP	APOB-LSR	-2.14554	0.941281	1	1	FALSE	FALSE
DBP	FGB-ITGB1	-2.20544	0.941401	1	1	FALSE	FALSE
DBP	GRN-SORT1	-2.43056	0.942281	1	1	FALSE	FALSE
DBP	FGB-ITGB3	-4.81204	0.942801	1	1	FALSE	FALSE
DBP	FGF1-NRP1	-3.93458	0.943421	1	1	FALSE	FALSE
DBP	APP-TSPAN12	-2.36366	0.943881	1	1	FALSE	FALSE
DBP	CD55-ADGRE5	-3.23712	0.944301	1	1	FALSE	FALSE
DBP	APP-LRP6	-3.1353	0.944541	1	1	FALSE	FALSE
DBP	INHBA-ACTR2	-3.67778	0.945041	1	1	FALSE	FALSE
DBP	COL14A1-CD44	-4.24816	0.945221	1	1	FALSE	FALSE
DBP	ALCAM-NRP1	-4.25926	0.945621	1	1	FALSE	FALSE
DBP	GNAI2-EGFR	-0.378771	0.946021	1	1	FALSE	FALSE
DBP	MMRN2-CD93	-1.43111	0.946361	1	1	FALSE	FALSE
DBP	CALR-ITGAV	-0.156464	0.947581	1	1	FALSE	FALSE
DBP	COL14A1-ITGA1_ITGB1	-2.47929	0.947701	1	1	FALSE	FALSE
DBP	PAM-DPP4	-4.99149	0.947881	1	1	FALSE	FALSE
DBP	LGALS1-ITGB1	-0.84845	0.947961	1	1	FALSE	FALSE
DBP	BSG-SLC16A7	-1.04103	0.948361	1	1	FALSE	FALSE
DBP	WNT5B-FZD8_LRP6	-2.79621	0.950001	1	1	FALSE	FALSE
DBP	SPINK1-EGFR	-1.35183	0.950441	1	1	FALSE	FALSE
DBP	FN1-ROBO4	-2.01093	0.950721	1	1	FALSE	FALSE
DBP	IGFBP4-FZD8	-2.67134	0.952161	1	1	FALSE	FALSE
DBP	ADAM17-RHBDF2	-6.07488	0.952741	1	1	FALSE	FALSE
DBP	FN1-ITGA5_ITGB1	-3.11362	0.955541	1	1	FALSE	FALSE
DBP	PLG-PARD3	-2.64121	0.959861	1	1	FALSE	FALSE
DBP	FGF1-EGFR	-5.96051	0.960221	1	1	FALSE	FALSE
DBP	FN1-CD44	-5.86168	0.961101	1	1	FALSE	FALSE
DBP	APOE-LRP4	-6.8627	0.962901	1	1	FALSE	FALSE
DBP	LGALS9-PTPRK	-3.14051	0.963241	1	1	FALSE	FALSE
DBP	FN1-NT5E	-6.40161	0.964121	1	1	FALSE	FALSE
DBP	NECTIN3-PVR	-3.60645	0.967261	1	1	FALSE	FALSE
DBP	NRG4-EGFR	-2.9175	0.967401	1	1	FALSE	FALSE
DBP	FN1-ITGA8_ITGB1	-3.40304	0.970061	1	1	FALSE	FALSE
DBP	P4HB-MTTP	-4.24354	0.970081	1	1	FALSE	FALSE
DBP	FN1-DPP4	-8.71838	0.970561	1	1	FALSE	FALSE
DBP	APP-TSPAN15	-5.89912	0.971461	1	1	FALSE	FALSE
DBP	VTN-ITGA8_ITGB1	-3.81702	0.972621	1	1	FALSE	FALSE
DBP	RELN-ITGA3_ITGB1	-2.46441	0.972821	1	1	FALSE	FALSE
DBP	COL5A1-ITGA1_ITGB1	-4.45799	0.972881	1	1	FALSE	FALSE
DBP	ADAM10-CD44	-7.46572	0.973181	1	1	FALSE	FALSE
DBP	PLG-F2R	-9.15216	0.973321	1	1	FALSE	FALSE
DBP	TIMP3-KDR	-8.13848	0.974561	1	1	FALSE	FALSE
DBP	PCSK9-CD81	-9.42425	0.97524	1	1	FALSE	FALSE
DBP	CLEC11A-ITGB1	-5.25371	0.97596	1	1	FALSE	FALSE
DBP	NECTIN3-NECTIN2	-8.84795	0.97748	1	1	FALSE	FALSE
DBP	COL1A2-CD44	-9.29405	0.97972	1	1	FALSE	FALSE
DBP	CDH1-EGFR	-8.9735	0.98088	1	1	FALSE	FALSE
DBP	VWF-ITGB1	-9.71879	0.98092	1	1	FALSE	FALSE
DBP	TGFB1-LPP	-0.310101	0.98144	1	1	FALSE	FALSE
DBP	PSAP-SORT1	-7.00551	0.9816	1	1	FALSE	FALSE
DBP	ADA-DPP4	-16.0292	0.98424	1	1	FALSE	FALSE
DBP	APP-CD74	-2.56386	0.98492	1	1	FALSE	FALSE
DBP	NAMPT-ITGA5_ITGB1	-7.10215	0.98594	1	1	FALSE	FALSE
DBP	LAMB3-CD151	-6.85911	0.98694	1	1	FALSE	FALSE
DBP	ADAM17-ITGB1	-13.4993	0.98886	1	1	FALSE	FALSE
DBP	TIMP2-CD44	-10.5016	0.99126	1	1	FALSE	FALSE
DBP	ADAM10-CADM1	-12.8852	0.99144	1	1	FALSE	FALSE
DBP	LPL-GPIHBP1	-16.1278	0.99458	1	1	FALSE	FALSE
DBP	CXCL12-ITGB1	-1.14858	0.99542	1	1	FALSE	FALSE
DBP	GNAI2-EDNRB	-13.9829	0.99838	1	1	FALSE	FALSE
DBP	CD38-PECAM1	-1.8639	1	1	1	FALSE	FALSE
DBP	C3-C3AR1	-2.18062	1	1	1	FALSE	FALSE
DBP	PLG-IGF2R	-8.49076	1	1	1	FALSE	FALSE
LDL	ICAM1-IL2RG	12.7928	1.99996e-05	0.0132797	0.00132797	TRUE	TRUE
LDL	NGF-MAGED1	-2.57683	1.99996e-05	0.0132797	0.00132797	TRUE	TRUE
LDL	C3-C3AR1	-1.65284	1.99996e-05	0.0132797	0.00132797	TRUE	TRUE
LDL	LAMB2-DAG1	-1.39707	1.99996e-05	0.0132797	0.00132797	TRUE	TRUE
LDL	BGN-TLR2	-1.21453	1.99996e-05	0.0132797	0.00132797	TRUE	TRUE
LDL	RSPO3-RNF43	1.02885	1.99996e-05	0.0132797	0.00132797	TRUE	TRUE
LDL	TNXB-SDC1	1.03364	1.99996e-05	0.0132797	0.00132797	TRUE	TRUE
LDL	CSF1-CSF2RA	1.17204	1.99996e-05	0.0132797	0.00132797	TRUE	TRUE
LDL	F9-LRP1	2.08379	1.99996e-05	0.0132797	0.00132797	TRUE	TRUE
LDL	PLG-IGF2R	2.12317	1.99996e-05	0.0132797	0.00132797	TRUE	TRUE
LDL	F8-LDLR	1.05228	0.00439991	1	0.265595	FALSE	FALSE
LDL	CADM3-NECTIN1	-9.29431	0.0098598	1	0.545576	FALSE	FALSE
LDL	TGFA-PTPRD	-7.71399	0.0131597	1	0.548995	FALSE	FALSE
LDL	F2-F2R	-7.14873	0.0136197	1	0.548995	FALSE	FALSE
LDL	NTN1-MCAM	-4.70214	0.0155797	1	0.548995	FALSE	FALSE
LDL	BMP5-PTPRD	-8.31662	0.0158397	1	0.548995	FALSE	FALSE
LDL	COL1A2-ITGA3_ITGB1	-6.04292	0.0159797	1	0.548995	FALSE	FALSE
LDL	COL1A1-CD36	-5.40426	0.0235795	1	0.548995	FALSE	FALSE
LDL	LAMA1-ITGA9_ITGB1	-6.36616	0.0240395	1	0.548995	FALSE	FALSE
LDL	LAMB3-CD151	-6.54769	0.0249795	1	0.548995	FALSE	FALSE
LDL	APOA2-LDLR	1.02828	0.0250595	1	0.548995	FALSE	FALSE
LDL	PDAP1-PDGFRB	-5.15424	0.0261395	1	0.548995	FALSE	FALSE
LDL	CNMD-PTPRD	-8.33123	0.0267795	1	0.548995	FALSE	FALSE
LDL	COL6A2-ITGA9_ITGB1	-4.18985	0.0279794	1	0.548995	FALSE	FALSE
LDL	ADAM23-ITGA5	-5.35439	0.0286194	1	0.548995	FALSE	FALSE
LDL	RTN4-GJB2	-6.83446	0.0286394	1	0.548995	FALSE	FALSE
LDL	MIF-CD44_CD74	-4.82264	0.0291194	1	0.548995	FALSE	FALSE
LDL	LAMC1-ITGA1	10.5323	0.0294994	1	0.548995	FALSE	FALSE
LDL	WNT2-FZD4_LRP6	-6.91557	0.0317594	1	0.548995	FALSE	FALSE
LDL	ADAM10-AXL	-6.41809	0.0323794	1	0.548995	FALSE	FALSE
LDL	LAMA3-ITGA3_ITGB1	-3.3853	0.0324794	1	0.548995	FALSE	FALSE
LDL	CDH1-PTPRM	-7.29018	0.0326393	1	0.548995	FALSE	FALSE
LDL	SEMA3F-NRP1	-1.96678	0.0328993	1	0.548995	FALSE	FALSE
LDL	LGALS1-PTPRC	1.51082	0.0332793	1	0.548995	FALSE	FALSE
LDL	WNT5B-FZD8_LRP6	-4.57422	0.0340393	1	0.548995	FALSE	FALSE
LDL	PF4-SDC2	-7.73147	0.0353393	1	0.548995	FALSE	FALSE
LDL	MIF-EGFR	-7.12237	0.0403992	1	0.548995	FALSE	FALSE
LDL	AGRN-ITGB1	-6.97299	0.0405592	1	0.548995	FALSE	FALSE
LDL	LIPC-LRP1	2.03772	0.0410592	1	0.548995	FALSE	FALSE
LDL	ANGPTL4-SDC4	8.15681	0.0416392	1	0.548995	FALSE	FALSE
LDL	LAMA1-NT5E	-7.05811	0.0423392	1	0.548995	FALSE	FALSE
LDL	PROC-TEK	-4.05027	0.0424392	1	0.548995	FALSE	FALSE
LDL	SAA1-SCARB1	3.7005	0.0441391	1	0.548995	FALSE	FALSE
LDL	PCSK9-SORT1	5.61192	0.0441791	1	0.548995	FALSE	FALSE
LDL	APP-TSPAN15	-6.88076	0.0442791	1	0.548995	FALSE	FALSE
LDL	FN1-CD79A	0.927584	0.0451791	1	0.548995	FALSE	FALSE
LDL	COL6A3-ITGA9_ITGB1	-4.12809	0.0457591	1	0.548995	FALSE	FALSE
LDL	COL1A1-CD44	-3.50939	0.0459591	1	0.548995	FALSE	FALSE
LDL	JAM2-ITGA3_ITGB1	-3.61056	0.0461791	1	0.548995	FALSE	FALSE
LDL	SPP1-ITGA5_ITGB1	-3.75127	0.0465791	1	0.548995	FALSE	FALSE
LDL	CD55-ADGRE5	-6.70744	0.0468591	1	0.548995	FALSE	FALSE
LDL	CLEC11A-ITGB1	-4.59978	0.0468791	1	0.548995	FALSE	FALSE
LDL	CALR-SCARF1	1.92795	0.0470991	1	0.548995	FALSE	FALSE
LDL	TLN1-ITGB5	-1.17967	0.048119	1	0.548995	FALSE	FALSE
LDL	KNG1-ITGB2	-3.95247	0.048839	1	0.548995	FALSE	FALSE
LDL	VWF-ITGA9	-7.00005	0.049959	1	0.548995	FALSE	FALSE
LDL	ANGPTL4-SDC1	2.12536	0.0528189	1	0.548995	FALSE	FALSE
LDL	ARF6-SMAP1	-5.33619	0.0530989	1	0.548995	FALSE	FALSE
LDL	VEGFB-NRP1	-0.204533	0.0541189	1	0.548995	FALSE	FALSE
LDL	ADAM10-TSPAN17	-7.54572	0.0546189	1	0.548995	FALSE	FALSE
LDL	LAMB3-CD44	-5.76986	0.0546389	1	0.548995	FALSE	FALSE
LDL	LAMA3-ITGA9_ITGB1	-3.66529	0.0551789	1	0.548995	FALSE	FALSE
LDL	PROS1-AXL	-7.42244	0.0555589	1	0.548995	FALSE	FALSE
LDL	TIMP2-CD44	-3.51416	0.0568389	1	0.548995	FALSE	FALSE
LDL	FARP2-PLXNA2	-3.13722	0.0599188	1	0.548995	FALSE	FALSE
LDL	IGSF11-VSIR	-3.12378	0.0605588	1	0.548995	FALSE	FALSE
LDL	LRIG1-EGFR	-6.37423	0.0617988	1	0.548995	FALSE	FALSE
LDL	PDGFA-PDGFRB	-5.7129	0.0623788	1	0.548995	FALSE	FALSE
LDL	BMP4-GREM2	-5.76119	0.0624188	1	0.548995	FALSE	FALSE
LDL	C3-IFITM1	-1.25623	0.0625787	1	0.548995	FALSE	FALSE
LDL	COL6A3-CD44	-6.87343	0.0626187	1	0.548995	FALSE	FALSE
LDL	ALCAM-NRP1	-6.5165	0.0626987	1	0.548995	FALSE	FALSE
LDL	FBN1-ITGA5	-1.14155	0.0639387	1	0.548995	FALSE	FALSE
LDL	COL14A1-CD44	-6.2623	0.0641587	1	0.548995	FALSE	FALSE
LDL	CALM1-AQP1	-4.01044	0.0644987	1	0.548995	FALSE	FALSE
LDL	IL15RA-AXL	-3.92496	0.0648387	1	0.548995	FALSE	FALSE
LDL	APOA2-LRP1	1.67918	0.0649787	1	0.548995	FALSE	FALSE
LDL	WNT2-FZD5_LRP6	-2.89394	0.0656387	1	0.548995	FALSE	FALSE
LDL	PSEN1-CD44	-2.35619	0.0658987	1	0.548995	FALSE	FALSE
LDL	HSPG2-ITGB1	-6.09245	0.0669987	1	0.548995	FALSE	FALSE
LDL	SERPING1-SELP	-5.69339	0.0685986	1	0.548995	FALSE	FALSE
LDL	APP-NOTCH2	-2.32321	0.0694386	1	0.548995	FALSE	FALSE
LDL	LAMA4-CD44	-3.97333	0.0694786	1	0.548995	FALSE	FALSE
LDL	TIMP3-CD44	-6.11733	0.0695786	1	0.548995	FALSE	FALSE
LDL	APOC3-LDLR	1.71578	0.0744385	1	0.548995	FALSE	FALSE
LDL	IL1A-IL1R1_IL1RAP	-4.3669	0.0758785	1	0.548995	FALSE	FALSE
LDL	FGB-ITGA2B	-5.52186	0.0766585	1	0.548995	FALSE	FALSE
LDL	CEACAM1-EGFR	-2.42782	0.0767585	1	0.548995	FALSE	FALSE
LDL	CALM1-FAS	-5.46083	0.0779184	1	0.548995	FALSE	FALSE
LDL	APP-LRP10	-0.488577	0.0780784	1	0.548995	FALSE	FALSE
LDL	SPP1-ITGAV_ITGB5	-3.27548	0.0799184	1	0.548995	FALSE	FALSE
LDL	COL1A1-ITGA9_ITGB1	-2.06038	0.0800384	1	0.548995	FALSE	FALSE
LDL	VEGFC-ITGA9	-5.13657	0.0807184	1	0.548995	FALSE	FALSE
LDL	RTN4-RTN4RL1	-4.06535	0.0814584	1	0.548995	FALSE	FALSE
LDL	LGALS3BP-ITGB1	-2.81113	0.0815984	1	0.548995	FALSE	FALSE
LDL	LAMB1-ITGA1	5.2305	0.0838183	1	0.548995	FALSE	FALSE
LDL	BMP4-LRP6	-4.72612	0.0849583	1	0.548995	FALSE	FALSE
LDL	LAMA3-CD44	-5.11825	0.0849983	1	0.548995	FALSE	FALSE
LDL	KNG1-CD93	-5.03823	0.0850183	1	0.548995	FALSE	FALSE
LDL	MMRN2-CD93	-1.68864	0.0852783	1	0.548995	FALSE	FALSE
LDL	CADM3-CADM1	-0.738221	0.0857183	1	0.548995	FALSE	FALSE
LDL	FN1-IL17RC	0.868095	0.0857583	1	0.548995	FALSE	FALSE
LDL	VEGFB-FLT1_KDR	-4.40419	0.0872983	1	0.548995	FALSE	FALSE
LDL	ANG-EGFR	-1.25329	0.0875782	1	0.548995	FALSE	FALSE
LDL	LAMA4-ITGA9_ITGB1	-2.26459	0.0925981	1	0.548995	FALSE	FALSE
LDL	NECTIN3-NECTIN1	-4.08756	0.0928381	1	0.548995	FALSE	FALSE
LDL	DCN-EGFR	-2.8247	0.0934981	1	0.548995	FALSE	FALSE
LDL	SPINK1-EGFR	-1.23985	0.0935581	1	0.548995	FALSE	FALSE
LDL	LTBP3-ITGB5	-0.486043	0.0945981	1	0.548995	FALSE	FALSE
LDL	SPON2-ITGB1	-2.74926	0.0946181	1	0.548995	FALSE	FALSE
LDL	FGF1-FGFR4	2.37236	0.0956181	1	0.548995	FALSE	FALSE
LDL	VCL-ITGB5	-2.42701	0.0961181	1	0.548995	FALSE	FALSE
LDL	SPP1-ITGAV_ITGB1	-3.18539	0.0963981	1	0.548995	FALSE	FALSE
LDL	PLTP-ABCA1	0.5497	0.097658	1	0.548995	FALSE	FALSE
LDL	PSAP-CELSR1	-3.70859	0.097798	1	0.548995	FALSE	FALSE
LDL	TGFB1-ITGB3	0.991048	0.104258	1	0.548995	FALSE	FALSE
LDL	NTN1-NEO1	-3.5965	0.104778	1	0.548995	FALSE	FALSE
LDL	APOB-LRP1	1.05392	0.105638	1	0.548995	FALSE	FALSE
LDL	ADAM10-CD44	-3.50014	0.105958	1	0.548995	FALSE	FALSE
LDL	F2-THBD	-2.68658	0.106058	1	0.548995	FALSE	FALSE
LDL	RSPO3-SDC4	1.86602	0.106138	1	0.548995	FALSE	FALSE
LDL	ADAM10-TSPAN12	-4.07357	0.107278	1	0.548995	FALSE	FALSE
LDL	PDGFC-PDGFRB	-1.4585	0.110458	1	0.548995	FALSE	FALSE
LDL	ADAM9-ITGB5	-0.769823	0.110458	1	0.548995	FALSE	FALSE
LDL	LUM-ITGB1	-2.67729	0.111258	1	0.548995	FALSE	FALSE
LDL	APP-TNFRSF21	-2.76918	0.112878	1	0.548995	FALSE	FALSE
LDL	CGN-OCLN	-3.96139	0.113798	1	0.548995	FALSE	FALSE
LDL	PROC-THBD	-3.13177	0.115498	1	0.548995	FALSE	FALSE
LDL	PCSK9-LRP1	1.05822	0.115618	1	0.548995	FALSE	FALSE
LDL	LAMB3-ITGA9_ITGB1	-1.89954	0.115958	1	0.548995	FALSE	FALSE
LDL	LAMA1-CD44	-3.4582	0.116078	1	0.548995	FALSE	FALSE
LDL	TGFA-ERBB3	-0.856173	0.116298	1	0.548995	FALSE	FALSE
LDL	F2-ITGA2B	-1.93568	0.118358	1	0.548995	FALSE	FALSE
LDL	LAMA3-SDC2	-3.38759	0.118558	1	0.548995	FALSE	FALSE
LDL	VEGFC-LYVE1	-2.0869	0.118878	1	0.548995	FALSE	FALSE
LDL	PROS1-MERTK	-1.47758	0.119378	1	0.548995	FALSE	FALSE
LDL	GNAS-ADCY9	-2.85494	0.119918	1	0.548995	FALSE	FALSE
LDL	CD47-SIRPA	-3.21936	0.120818	1	0.548995	FALSE	FALSE
LDL	SIRPA-CD47	-3.21936	0.120818	1	0.548995	FALSE	FALSE
LDL	PSEN1-NOTCH2	-2.69074	0.121178	1	0.548995	FALSE	FALSE
LDL	LAMA3-ITGA7_ITGB1	-2.53282	0.121258	1	0.548995	FALSE	FALSE
LDL	INHBA-ENG	1.45468	0.124278	1	0.548995	FALSE	FALSE
LDL	LAMA5-ITGA9_ITGB1	-1.71268	0.124458	1	0.548995	FALSE	FALSE
LDL	APP-CD74	-0.579424	0.125297	1	0.548995	FALSE	FALSE
LDL	CALR-LRP1	0.335526	0.125517	1	0.548995	FALSE	FALSE
LDL	LGALS1-ITGB1	-0.658736	0.125537	1	0.548995	FALSE	FALSE
LDL	LRPAP1-LRP1	2.09386	0.126677	1	0.548995	FALSE	FALSE
LDL	S100A9-CD36	-0.242293	0.127217	1	0.548995	FALSE	FALSE
LDL	FN1-SDC1	3.31758	0.129657	1	0.548995	FALSE	FALSE
LDL	COL1A2-CD44	-2.73815	0.130797	1	0.548995	FALSE	FALSE
LDL	CTF1-IL6ST_LIFR	-1.95199	0.131037	1	0.548995	FALSE	FALSE
LDL	CGN-TGFBR2	-1.07342	0.132537	1	0.548995	FALSE	FALSE
LDL	MFGE8-ITGB5	-2.9824	0.132617	1	0.548995	FALSE	FALSE
LDL	FBN1-ITGB1	-1.94728	0.132837	1	0.548995	FALSE	FALSE
LDL	HSPG2-FGFR1	-3.39678	0.133097	1	0.548995	FALSE	FALSE
LDL	BSG-SLC16A1	-2.25806	0.133277	1	0.548995	FALSE	FALSE
LDL	PDGFC-KDR	-3.15307	0.133397	1	0.548995	FALSE	FALSE
LDL	COL1A2-ITGA2B	-2.06071	0.133437	1	0.548995	FALSE	FALSE
LDL	ADAM10-NOTCH2	-2.87793	0.134797	1	0.548995	FALSE	FALSE
LDL	CDH1-CDH2	-2.11224	0.134797	1	0.548995	FALSE	FALSE
LDL	BMP2-RGMB	-2.64985	0.135277	1	0.548995	FALSE	FALSE
LDL	ANXA2-TLR2	-1.96786	0.136557	1	0.548995	FALSE	FALSE
LDL	APOA4-LDLR	1.3852	0.136677	1	0.548995	FALSE	FALSE
LDL	SEMA4G-PLXNB2	3.09186	0.138837	1	0.548995	FALSE	FALSE
LDL	F7-F3	-2.83943	0.138997	1	0.548995	FALSE	FALSE
LDL	CDH1-PTPRF	-2.90688	0.139457	1	0.548995	FALSE	FALSE
LDL	FAM3C-LIFR	-2.55579	0.139717	1	0.548995	FALSE	FALSE
LDL	CDH1-EGFR	-2.28257	0.140117	1	0.548995	FALSE	FALSE
LDL	POSTN-ITGAV_ITGB5	-2.71034	0.140797	1	0.548995	FALSE	FALSE
LDL	GRN-EGFR	-0.310464	0.142737	1	0.548995	FALSE	FALSE
LDL	MFGE8-PDGFRB	-2.22691	0.142897	1	0.548995	FALSE	FALSE
LDL	RELN-ITGA3_ITGB1	-1.02044	0.142977	1	0.548995	FALSE	FALSE
LDL	APP-TSPAN12	-1.61532	0.143337	1	0.548995	FALSE	FALSE
LDL	TGM2-ITGA9	-2.08762	0.144417	1	0.548995	FALSE	FALSE
LDL	TNXB-ITGA8_ITGB1	-1.39387	0.145857	1	0.548995	FALSE	FALSE
LDL	COL6A2-CD44	-1.96856	0.146037	1	0.548995	FALSE	FALSE
LDL	TIMP2-ITGB1	-2.3505	0.146577	1	0.548995	FALSE	FALSE
LDL	TIMP3-KDR	-2.64283	0.147357	1	0.548995	FALSE	FALSE
LDL	TGM2-ADGRG1	-2.66027	0.147997	1	0.548995	FALSE	FALSE
LDL	LRIG2-EGFR	-2.62088	0.151637	1	0.551745	FALSE	FALSE
LDL	IGFBP4-LRP6	-0.769467	0.151777	1	0.551745	FALSE	FALSE
LDL	TGFB1-TGFBR1_TGFBR2	-2.27255	0.153857	1	0.551745	FALSE	FALSE
LDL	LGALS8-ITGA3	-1.92475	0.154377	1	0.551745	FALSE	FALSE
LDL	WNT2-FZD8_LRP6	-1.89613	0.154677	1	0.551745	FALSE	FALSE
LDL	PRG4-CD44	-1.56363	0.155117	1	0.551745	FALSE	FALSE
LDL	ADAM9-ITGB1	-0.766167	0.155897	1	0.551745	FALSE	FALSE
LDL	TNXB-ITGA9_ITGB1	-1.46321	0.155977	1	0.551745	FALSE	FALSE
LDL	APOB-LDLR	2.50045	0.156217	1	0.551745	FALSE	FALSE
LDL	CALM1-VIPR1	-2.55779	0.158077	1	0.552437	FALSE	FALSE
LDL	WNT5B-FZD4	-2.70401	0.158077	1	0.552437	FALSE	FALSE
LDL	COL1A2-ITGA9_ITGB1	-1.52432	0.162357	1	0.557362	FALSE	FALSE
LDL	C3-NRP1	-0.484706	0.162557	1	0.557362	FALSE	FALSE
LDL	SPP1-CD44	-1.48455	0.163137	1	0.557362	FALSE	FALSE
LDL	LAMB2-ITGA9_ITGB1	-1.39876	0.163417	1	0.557362	FALSE	FALSE
LDL	TNFSF12-TNFRSF12A	0.287907	0.163837	1	0.557362	FALSE	FALSE
LDL	FN1-ROBO4	1.09034	0.165057	1	0.557362	FALSE	FALSE
LDL	COL6A1-CD44	-2.16168	0.165477	1	0.557362	FALSE	FALSE
LDL	GNAS-ADORA1	-1.74239	0.167377	1	0.557362	FALSE	FALSE
LDL	EFEMP1-EGFR	-2.18944	0.168737	1	0.557362	FALSE	FALSE
LDL	VCAM1-ITGA9_ITGB1	-1.44292	0.169137	1	0.557362	FALSE	FALSE
LDL	KNG1-SDC2	-2.59353	0.169957	1	0.557362	FALSE	FALSE
LDL	ADAM17-ITGA5	-2.20343	0.170457	1	0.557362	FALSE	FALSE
LDL	LAMA1-SDC2	-2.11807	0.170737	1	0.557362	FALSE	FALSE
LDL	TIMP2-ITGA3	-2.43969	0.172457	1	0.557362	FALSE	FALSE
LDL	CDH1-LRP5	-2.10136	0.172597	1	0.557362	FALSE	FALSE
LDL	ITGB3BP-ITGB5	-0.845301	0.172917	1	0.557362	FALSE	FALSE
LDL	COL5A1-SDC3	-1.27666	0.175096	1	0.561662	FALSE	FALSE
LDL	LIN7C-ABCA1	0.883683	0.176716	1	0.564133	FALSE	FALSE
LDL	PF4-FGFR2	-1.37361	0.177636	1	0.564357	FALSE	FALSE
LDL	ANXA1-EGFR	-1.6877	0.178976	1	0.565717	FALSE	FALSE
LDL	SPP1-ITGA8_ITGB1	-1.191	0.181056	1	0.565717	FALSE	FALSE
LDL	INHBA-ACTR2	2.16024	0.182796	1	0.565717	FALSE	FALSE
LDL	JAM2-ITGAV_ITGB1	-1.95339	0.182976	1	0.565717	FALSE	FALSE
LDL	LGALS9-PTPRC	1.79315	0.183016	1	0.565717	FALSE	FALSE
LDL	F11R-ITGAL_ITGB2	-1.74828	0.183176	1	0.565717	FALSE	FALSE
LDL	MMRN2-CLEC14A	-1.58614	0.186256	1	0.569932	FALSE	FALSE
LDL	SPP1-ITGA9_ITGB1	-1.27597	0.186556	1	0.569932	FALSE	FALSE
LDL	APP-LRP6	-1.68443	0.187116	1	0.569932	FALSE	FALSE
LDL	FGA-ITGA2B	-1.15496	0.188596	1	0.571817	FALSE	FALSE
LDL	CCL5-SDC1	0.871876	0.192176	1	0.579292	FALSE	FALSE
LDL	PCSK9-LDLR	2.02869	0.193416	1	0.579292	FALSE	FALSE
LDL	COL6A1-ITGA9_ITGB1	-1.36957	0.194396	1	0.579292	FALSE	FALSE
LDL	VWF-SIRPA	-1.9006	0.195476	1	0.579292	FALSE	FALSE
LDL	HMGB1-THBD	-1.16349	0.196176	1	0.579292	FALSE	FALSE
LDL	HMGB1-TLR2	-2.10197	0.196296	1	0.579292	FALSE	FALSE
LDL	APOB-ENO1	0.992981	0.198456	1	0.583074	FALSE	FALSE
LDL	PLG-ITGB2	0.953405	0.200296	1	0.583609	FALSE	FALSE
LDL	PDGFC-FLT1	-2.10903	0.200396	1	0.583609	FALSE	FALSE
LDL	QDPR-DYSF	-1.86964	0.203336	1	0.58522	FALSE	FALSE
LDL	AGT-ENPEP	-1.40249	0.203996	1	0.58522	FALSE	FALSE
LDL	VWF-ITGB1	-1.63191	0.204596	1	0.58522	FALSE	FALSE
LDL	NID1-ITGB1	-1.65821	0.205336	1	0.58522	FALSE	FALSE
LDL	SPP1-S1PR1	-1.76619	0.205356	1	0.58522	FALSE	FALSE
LDL	FGB-ITGA5	-2.14017	0.206756	1	0.586692	FALSE	FALSE
LDL	FAM3C-LAMP1	-0.53315	0.209316	1	0.591429	FALSE	FALSE
LDL	LAMA1-RPSA	-1.33758	0.210956	1	0.59333	FALSE	FALSE
LDL	TFPI-F3	-1.67769	0.211776	1	0.59333	FALSE	FALSE
LDL	SPON2-ITGB2	-2.05075	0.214916	1	0.598247	FALSE	FALSE
LDL	APOA1-LRP1	1.25243	0.215496	1	0.598247	FALSE	FALSE
LDL	FGB-ITGB1	-0.99539	0.217856	1	0.598247	FALSE	FALSE
LDL	ADAM10-TSPAN14	-1.38986	0.217916	1	0.598247	FALSE	FALSE
LDL	PKM-CD44	-0.36477	0.218036	1	0.598247	FALSE	FALSE
LDL	GNAI2-ADCY9	-0.181058	0.219656	1	0.600211	FALSE	FALSE
LDL	APOB-LSR	0.993925	0.223176	1	0.602373	FALSE	FALSE
LDL	NGF-KIDINS220	-1.76213	0.223196	1	0.602373	FALSE	FALSE
LDL	SEMA6B-PLXNA2	-0.601587	0.223976	1	0.602373	FALSE	FALSE
LDL	SPON2-ITGA5	-1.82479	0.224076	1	0.602373	FALSE	FALSE
LDL	GNAS-VIPR1	-1.7762	0.226375	1	0.606102	FALSE	FALSE
LDL	APOE-LDLR	0.54213	0.230515	1	0.61278	FALSE	FALSE
LDL	LGALS3-MCAM	-1.3623	0.230715	1	0.61278	FALSE	FALSE
LDL	F10-F3	-0.689362	0.231995	1	0.613725	FALSE	FALSE
LDL	ADAM17-ITGB1	-1.23314	0.239075	1	0.625181	FALSE	FALSE
LDL	GNAI2-EGFR	-0.161074	0.239555	1	0.625181	FALSE	FALSE
LDL	CXCL12-AVPR1A	-1.77155	0.239755	1	0.625181	FALSE	FALSE
LDL	GRN-SORT1	0.967763	0.240895	1	0.625181	FALSE	FALSE
LDL	VEGFC-FLT4_KDR	-1.24494	0.241835	1	0.625181	FALSE	FALSE
LDL	NRG4-EGFR	-0.679052	0.241975	1	0.625181	FALSE	FALSE
LDL	VEGFC-ITGB1	-1.15834	0.247555	1	0.628883	FALSE	FALSE
LDL	RARRES2-CCRL2	-1.39961	0.248335	1	0.628883	FALSE	FALSE
LDL	AGRN-LRP4	-0.907323	0.250275	1	0.628883	FALSE	FALSE
LDL	COL1A1-ITGA5	-1.39833	0.250415	1	0.628883	FALSE	FALSE
LDL	GRN-TNFRSF1B	-0.40032	0.251395	1	0.628883	FALSE	FALSE
LDL	TLN1-ITGB3	0.8702	0.252095	1	0.628883	FALSE	FALSE
LDL	COL1A2-CD93	-1.65023	0.254395	1	0.628883	FALSE	FALSE
LDL	IL18-IL18BP	-1.59013	0.254815	1	0.628883	FALSE	FALSE
LDL	APOB-ITGB2	0.960424	0.255435	1	0.628883	FALSE	FALSE
LDL	FABP5-RXRA	-1.1421	0.255975	1	0.628883	FALSE	FALSE
LDL	VTN-PVR	1.41551	0.256355	1	0.628883	FALSE	FALSE
LDL	COL1A2-CD36	-1.14486	0.256375	1	0.628883	FALSE	FALSE
LDL	P4HB-MTTP	0.783143	0.256975	1	0.628883	FALSE	FALSE
LDL	LGALS9-PTPRK	-0.764898	0.256995	1	0.628883	FALSE	FALSE
LDL	RSPO3-LGR4	0.758023	0.257615	1	0.628883	FALSE	FALSE
LDL	COL1A1-SDC1	0.902895	0.259335	1	0.629285	FALSE	FALSE
LDL	CGN-TGFBR1	-0.762642	0.259675	1	0.629285	FALSE	FALSE
LDL	SDC2-PTPRJ	-0.51032	0.260795	1	0.629701	FALSE	FALSE
LDL	ANXA2-ROBO4	-0.488766	0.262955	1	0.632616	FALSE	FALSE
LDL	FGA-ITGB1	-0.364577	0.265755	1	0.634316	FALSE	FALSE
LDL	CALR-ITGA2B	-0.0564541	0.266275	1	0.634316	FALSE	FALSE
LDL	C1QA-CD93	-1.00863	0.268295	1	0.634316	FALSE	FALSE
LDL	APOA1-LDLR	1.17114	0.269335	1	0.634316	FALSE	FALSE
LDL	GNAI2-S1PR5	1.02622	0.269815	1	0.634316	FALSE	FALSE
LDL	NID1-PTPRF	-1.04483	0.270295	1	0.634316	FALSE	FALSE
LDL	ADAM9-ITGA3	-0.693837	0.271635	1	0.634316	FALSE	FALSE
LDL	FGG-ITGA2B	-0.533722	0.272115	1	0.634316	FALSE	FALSE
LDL	GAS6-AXL	0.904796	0.273095	1	0.634316	FALSE	FALSE
LDL	APP-NCSTN	-0.174997	0.273215	1	0.634316	FALSE	FALSE
LDL	SELPLG-ESAM	0.97837	0.274215	1	0.63442	FALSE	FALSE
LDL	COL3A1-DDR2	-1.18914	0.277294	1	0.639318	FALSE	FALSE
LDL	CALR-ITGAV	-0.0565606	0.280594	1	0.644021	FALSE	FALSE
LDL	LAMB1-ITGA9_ITGB1	-0.954152	0.281274	1	0.644021	FALSE	FALSE
LDL	NUCB2-ERAP1	-0.818121	0.286394	1	0.653491	FALSE	FALSE
LDL	ADAM10-TSPAN15	-1.37935	0.289774	1	0.658939	FALSE	FALSE
LDL	LGALS9-COLEC12	-0.7338	0.292894	1	0.66376	FALSE	FALSE
LDL	EFNA1-EPHA2	1.03104	0.295834	1	0.667003	FALSE	FALSE
LDL	APOB-MTTP	1.03916	0.296334	1	0.667003	FALSE	FALSE
LDL	SEMA4A-PLXNB2	0.532311	0.299414	1	0.671658	FALSE	FALSE
LDL	NAMPT-ITGA5_ITGB1	-1.154	0.301974	1	0.674905	FALSE	FALSE
LDL	FGF1-FGFR3	0.522056	0.302894	1	0.674905	FALSE	FALSE
LDL	CXCL12-ITGA5	-0.381734	0.304394	1	0.675761	FALSE	FALSE
LDL	FGG-ITGB3	0.645497	0.305314	1	0.675761	FALSE	FALSE
LDL	SEMA4A-PLXND1	1.36283	0.306474	1	0.676075	FALSE	FALSE
LDL	FGF1-FGFRL1	0.606738	0.309474	1	0.680432	FALSE	FALSE
LDL	GNAS-ADCY7	-1.01726	0.312494	1	0.684693	FALSE	FALSE
LDL	COL4A2-ITGA1_ITGB1	0.993831	0.313474	1	0.684693	FALSE	FALSE
LDL	FGL1-EGFR	-1.02132	0.315514	1	0.686889	FALSE	FALSE
LDL	IL16-CD9	-1.19359	0.318714	1	0.691588	FALSE	FALSE
LDL	FADD-ABCA1	0.926239	0.320774	1	0.69379	FALSE	FALSE
LDL	ANGPTL2-ITGA5_ITGB1	-1.00922	0.322774	1	0.695849	FALSE	FALSE
LDL	COL5A1-ITGA1_ITGB1	-0.909777	0.328793	1	0.706533	FALSE	FALSE
LDL	FGG-ITGB1	-0.20108	0.330333	1	0.707553	FALSE	FALSE
LDL	CALM1-KCNQ1	-0.489145	0.334333	1	0.713818	FALSE	FALSE
LDL	ARF6-PLD1	-0.4627	0.335613	1	0.714254	FALSE	FALSE
LDL	TGM2-TBXA2R	-0.62974	0.337893	1	0.716809	FALSE	FALSE
LDL	BMP1-BMPR2	0.986749	0.339653	1	0.718248	FALSE	FALSE
LDL	ADAM9-ITGAV	-0.761334	0.348013	1	0.726467	FALSE	FALSE
LDL	COL13A1-ITGA1_ITGB1	-0.867398	0.349133	1	0.726467	FALSE	FALSE
LDL	DCN-TLR2	-1.17653	0.349233	1	0.726467	FALSE	FALSE
LDL	NECTIN3-CADM1	-0.740008	0.349253	1	0.726467	FALSE	FALSE
LDL	NID1-ITGAV	-0.45448	0.349553	1	0.726467	FALSE	FALSE
LDL	SLC6A8-LIFR	-0.0116534	0.350613	1	0.726467	FALSE	FALSE
LDL	CSF1_IL34-CSF1R	1.06482	0.351533	1	0.726467	FALSE	FALSE
LDL	CALM1-PTPRA	-1.05769	0.352293	1	0.726467	FALSE	FALSE
LDL	GNAI2-F2R	-0.186762	0.354173	1	0.728083	FALSE	FALSE
LDL	EFNA1-EPHA1	1.13549	0.357453	1	0.730998	FALSE	FALSE
LDL	BMP2-SMO	-0.515106	0.357793	1	0.730998	FALSE	FALSE
LDL	LGALS9-CD44	-0.783412	0.360033	1	0.733318	FALSE	FALSE
LDL	COL14A1-ITGA1_ITGB1	-0.844486	0.361873	1	0.734812	FALSE	FALSE
LDL	IGFBP4-FZD8	-0.569437	0.365913	1	0.74075	FALSE	FALSE
LDL	LAMA5-SDC1	0.822353	0.368853	1	0.743485	FALSE	FALSE
LDL	GNAI2-S1PR1	-0.195432	0.369693	1	0.743485	FALSE	FALSE
LDL	FN1-FLT4	0.938939	0.376492	1	0.743485	FALSE	FALSE
LDL	PIGF-FLT1	-0.359452	0.377172	1	0.743485	FALSE	FALSE
LDL	MFGE8-ITGAV	-0.674681	0.379752	1	0.743485	FALSE	FALSE
LDL	COL4A2-CD93	0.797918	0.380132	1	0.743485	FALSE	FALSE
LDL	ADAM10-CADM1	-0.611883	0.380212	1	0.743485	FALSE	FALSE
LDL	PLG-PLGRKT	0.85086	0.380692	1	0.743485	FALSE	FALSE
LDL	COPA-CD74	-0.59475	0.381992	1	0.743485	FALSE	FALSE
LDL	TGM2-ITGB1	-0.946351	0.384912	1	0.743485	FALSE	FALSE
LDL	NAMPT-INSR	-0.921297	0.384932	1	0.743485	FALSE	FALSE
LDL	FGA-ITGB3	0.69521	0.386612	1	0.743485	FALSE	FALSE
LDL	C3-CD81	-0.771022	0.390472	1	0.743485	FALSE	FALSE
LDL	ADO-ADORA1	-1.00607	0.390832	1	0.743485	FALSE	FALSE
LDL	APOA1-ABCA1	0.315623	0.392132	1	0.743485	FALSE	FALSE
LDL	COL4A2-ITGA3_ITGB1	0.648789	0.394852	1	0.743485	FALSE	FALSE
LDL	VEGFA-ITGAV	0.686653	0.398112	1	0.743485	FALSE	FALSE
LDL	GNAI2-S1PR3	0.132083	0.399672	1	0.743485	FALSE	FALSE
LDL	HP-ASGR1	0.920933	0.399932	1	0.743485	FALSE	FALSE
LDL	MBL2-C1QB	0.267678	0.399932	1	0.743485	FALSE	FALSE
LDL	ENTPD1-ADORA1	-0.771281	0.400992	1	0.743485	FALSE	FALSE
LDL	TGS1-RXRA	-0.461286	0.401192	1	0.743485	FALSE	FALSE
LDL	HSPG2-SDC1	0.787835	0.401432	1	0.743485	FALSE	FALSE
LDL	GNAI2-EDNRB	-0.101879	0.402732	1	0.743485	FALSE	FALSE
LDL	GNAI2-ADCY7	-0.264483	0.403572	1	0.743485	FALSE	FALSE
LDL	FGA-ITGA5	-0.736366	0.403612	1	0.743485	FALSE	FALSE
LDL	JAG1-NOTCH1	-0.844146	0.405932	1	0.743485	FALSE	FALSE
LDL	COL6A3-ITGA1_ITGB1	-0.814349	0.406852	1	0.743485	FALSE	FALSE
LDL	ADAM17-RHBDF2	-0.97475	0.407492	1	0.743485	FALSE	FALSE
LDL	APOA4-LRP1	0.944969	0.407652	1	0.743485	FALSE	FALSE
LDL	ARPC5-LDLR	0.902126	0.408132	1	0.743485	FALSE	FALSE
LDL	PCSK9-CD81	0.860247	0.408272	1	0.743485	FALSE	FALSE
LDL	LAMB2-RPSA	-0.0752366	0.410092	1	0.743485	FALSE	FALSE
LDL	GNAI2-FPR1	-0.233156	0.410092	1	0.743485	FALSE	FALSE
LDL	GNAS-ADRB3	-0.0999338	0.411612	1	0.743485	FALSE	FALSE
LDL	VEGFA-ITGB3	0.53961	0.411732	1	0.743485	FALSE	FALSE
LDL	RSPO3-FZD8	0.753347	0.412092	1	0.743485	FALSE	FALSE
LDL	COL4A2-ITGB3	0.217822	0.412232	1	0.743485	FALSE	FALSE
LDL	MBL2-LRP1	0.108105	0.412492	1	0.743485	FALSE	FALSE
LDL	SEMA4A-PLXNB1	0.227207	0.412692	1	0.743485	FALSE	FALSE
LDL	CP-SLC40A1	-0.949643	0.413172	1	0.743485	FALSE	FALSE
LDL	GNAS-GCGR	-0.0695414	0.417372	1	0.74771	FALSE	FALSE
LDL	CALM3-AQP1	0.607512	0.417772	1	0.74771	FALSE	FALSE
LDL	ANGPTL4-TIE1	0.922464	0.421792	1	0.752875	FALSE	FALSE
LDL	GSTP1-EGFR	-0.362838	0.423692	1	0.754239	FALSE	FALSE
LDL	FN1-DPP4	0.834418	0.428031	1	0.759927	FALSE	FALSE
LDL	CALR-ITGA3	-0.0262688	0.436611	1	0.773093	FALSE	FALSE
LDL	B2M-HFE_TFRC	-0.0819767	0.437931	1	0.773368	FALSE	FALSE
LDL	FN1-NT5E	0.80312	0.439351	1	0.773818	FALSE	FALSE
LDL	COL4A2-SDC1	0.638332	0.443391	1	0.77859	FALSE	FALSE
LDL	FGF1-FGFR1	0.487242	0.444751	1	0.77859	FALSE	FALSE
LDL	FST-BMPR2	0.777752	0.446551	1	0.77859	FALSE	FALSE
LDL	PTDSS1-JMJD6	-0.0201244	0.446751	1	0.77859	FALSE	FALSE
LDL	PF4-LDLR	0.810132	0.449711	1	0.781697	FALSE	FALSE
LDL	LGALS9-MET	0.810486	0.453031	1	0.784058	FALSE	FALSE
LDL	ADAM15-ITGA9	-0.0338674	0.453431	1	0.784058	FALSE	FALSE
LDL	FN1-ITGA5_ITGB1	0.683167	0.458371	1	0.785445	FALSE	FALSE
LDL	COPA-P2RY6	-0.338227	0.459531	1	0.785445	FALSE	FALSE
LDL	COL6A2-SDC1	0.755753	0.459831	1	0.785445	FALSE	FALSE
LDL	FADD-FAS	-0.61784	0.460311	1	0.785445	FALSE	FALSE
LDL	LRPAP1-LDLR	0.735988	0.461091	1	0.785445	FALSE	FALSE
LDL	RGMB-BMPR2	0.776106	0.461331	1	0.785445	FALSE	FALSE
LDL	PLG-ITGB1	0.747295	0.462631	1	0.785644	FALSE	FALSE
LDL	PAM-DPP4	-0.740533	0.464451	1	0.786396	FALSE	FALSE
LDL	COL27A1-ITGA1_ITGB1	-0.722451	0.466511	1	0.786396	FALSE	FALSE
LDL	IGF1-IGF2R	0.791223	0.466751	1	0.786396	FALSE	FALSE
LDL	FN1-ITGA3_ITGB1	0.67861	0.467811	1	0.786396	FALSE	FALSE
LDL	GDF10-BMPR2	0.776974	0.470151	1	0.788333	FALSE	FALSE
LDL	BMP2-ENG	-0.316236	0.474151	1	0.792886	FALSE	FALSE
LDL	VWF-STAB2	-0.758696	0.47575	1	0.792886	FALSE	FALSE
LDL	PLG-F3	0.74519	0.47831	1	0.792886	FALSE	FALSE
LDL	ADAM10-NOTCH1	-0.737897	0.47957	1	0.792886	FALSE	FALSE
LDL	SPARC-FGFR1	-0.740627	0.47967	1	0.792886	FALSE	FALSE
LDL	DLL4-NOTCH2	-0.219404	0.48003	1	0.792886	FALSE	FALSE
LDL	FN1-ITGAV_ITGB1	0.677116	0.48587	1	0.800541	FALSE	FALSE
LDL	COL4A2-ITGB5	0.597787	0.48913	1	0.803917	FALSE	FALSE
LDL	LGALS9-SLC1A5	0.595751	0.49079	1	0.804654	FALSE	FALSE
LDL	APOE-LRP4	0.76035	0.49227	1	0.805092	FALSE	FALSE
LDL	PRG4-TLR2	-0.715799	0.49567	1	0.807069	FALSE	FALSE
LDL	COL4A1-ITGA1_ITGB1	0.635438	0.49591	1	0.807069	FALSE	FALSE
LDL	LAMB2-CD44	-0.043364	0.49963	1	0.811135	FALSE	FALSE
LDL	PSEN1-NCSTN	-0.539422	0.50343	1	0.815311	FALSE	FALSE
LDL	F12-CD93	-0.0782293	0.50921	1	0.821732	FALSE	FALSE
LDL	LAMA3-DAG1	-0.155402	0.50987	1	0.821732	FALSE	FALSE
LDL	FADD-TRAF2	-0.466576	0.51415	1	0.826623	FALSE	FALSE
LDL	FGF1-TGFBR3	0.669808	0.51565	1	0.827032	FALSE	FALSE
LDL	FGG-ITGA5	-0.374171	0.51881	1	0.830095	FALSE	FALSE
LDL	COL18A1-PTPRS	0.6681	0.52191	1	0.832324	FALSE	FALSE
LDL	LAMC1-DAG1	0.145353	0.52271	1	0.832324	FALSE	FALSE
LDL	CCL5-SDC4	0.624223	0.526049	1	0.833595	FALSE	FALSE
LDL	COL1A2-SDC1	0.640282	0.527349	1	0.833595	FALSE	FALSE
LDL	CXCL10-SDC4	0.563738	0.527869	1	0.833595	FALSE	FALSE
LDL	GAS6-MERTK	0.713728	0.528529	1	0.833595	FALSE	FALSE
LDL	ORM1-CCR5	-0.274234	0.531629	1	0.83371	FALSE	FALSE
LDL	APOE-LRP1	0.677504	0.532009	1	0.83371	FALSE	FALSE
LDL	LPL-CD44	-0.614706	0.532369	1	0.83371	FALSE	FALSE
LDL	RTN4-S1PR2	-0.0346584	0.539129	1	0.840206	FALSE	FALSE
LDL	CXCL12-ITGB1	-0.0149829	0.539549	1	0.840206	FALSE	FALSE
LDL	MBL2-CD93	0.48348	0.540569	1	0.840206	FALSE	FALSE
LDL	ACTR2-LDLR	0.455924	0.541909	1	0.840206	FALSE	FALSE
LDL	APP-LRP1	-0.0545572	0.543029	1	0.840206	FALSE	FALSE
LDL	APOC3-LRP1	0.587753	0.544109	1	0.840206	FALSE	FALSE
LDL	COL4A2-CD44	0.576767	0.546029	1	0.840589	FALSE	FALSE
LDL	LAMB2-ITGA7_ITGB1	-0.0518216	0.546889	1	0.840589	FALSE	FALSE
LDL	PLG-F2R	0.615483	0.552129	1	0.845436	FALSE	FALSE
LDL	COL6A1-ITGA1_ITGB1	-0.58431	0.552589	1	0.845436	FALSE	FALSE
LDL	COL4A1-ITGA9_ITGB1	-0.566188	0.554029	1	0.84569	FALSE	FALSE
LDL	COL6A1-SDC1	0.583862	0.556029	1	0.846629	FALSE	FALSE
LDL	COL5A3-ITGA1_ITGB1	0.577604	0.558149	1	0.846629	FALSE	FALSE
LDL	ANGPTL2-TIE1	0.237532	0.558469	1	0.846629	FALSE	FALSE
LDL	PTDSS1-SCARB1	0.64503	0.560249	1	0.847392	FALSE	FALSE
LDL	GDF2-ACVR1	0.254858	0.566549	1	0.85451	FALSE	FALSE
LDL	FAM3C-CLEC2D	-0.0461744	0.567529	1	0.85451	FALSE	FALSE
LDL	LPL-GPIHBP1	-0.229064	0.569569	1	0.855642	FALSE	FALSE
LDL	ANGPTL4-ITGA5_ITGB1	-0.297511	0.574029	1	0.858	FALSE	FALSE
LDL	LGALS3-ENG	-0.514123	0.576328	1	0.858	FALSE	FALSE
LDL	SAA1-CD36	-0.138453	0.577188	1	0.858	FALSE	FALSE
LDL	GNAI2-ADORA1	-0.169473	0.577448	1	0.858	FALSE	FALSE
LDL	ANGPTL4-SDC2	-0.132944	0.578568	1	0.858	FALSE	FALSE
LDL	TGFB1-ITGB5	-0.032123	0.580168	1	0.858	FALSE	FALSE
LDL	BMP2-BMPR1A_BMPR2	0.569001	0.581588	1	0.858	FALSE	FALSE
LDL	SELPLG-ITGB2	0.591052	0.581648	1	0.858	FALSE	FALSE
LDL	BMP5-BMPR1A_BMPR2	0.554849	0.582768	1	0.858	FALSE	FALSE
LDL	GDF15-TGFBR2	-0.12799	0.587588	1	0.86251	FALSE	FALSE
LDL	GNAI2-TBXA2R	-0.206509	0.588868	1	0.86251	FALSE	FALSE
LDL	CXCL12-DPP4	-0.495416	0.589728	1	0.86251	FALSE	FALSE
LDL	GRN-TNFRSF1A	-0.354177	0.594288	1	0.86481	FALSE	FALSE
LDL	TNFSF10-RIPK1	-0.513117	0.594648	1	0.86481	FALSE	FALSE
LDL	FGF1-ITGB3	0.15955	0.595208	1	0.86481	FALSE	FALSE
LDL	HMGB1-SDC1	0.568328	0.596868	1	0.865328	FALSE	FALSE
LDL	HRG-ERBB3	-0.316313	0.601448	1	0.868695	FALSE	FALSE
LDL	PCSK9-APLP2	0.479783	0.603708	1	0.868695	FALSE	FALSE
LDL	ADAM15-ITGB1	-0.0556034	0.607168	1	0.868695	FALSE	FALSE
LDL	LGALS9-CD47	-0.497952	0.607628	1	0.868695	FALSE	FALSE
LDL	LAMA1-DAG1	-0.128845	0.608028	1	0.868695	FALSE	FALSE
LDL	VEGFA-ITGB1	0.553035	0.608148	1	0.868695	FALSE	FALSE
LDL	CXCL12-ITGAV	-0.211494	0.608348	1	0.868695	FALSE	FALSE
LDL	TGFB1-ACVRL1	0.102296	0.612688	1	0.872026	FALSE	FALSE
LDL	C1QB-C1QBP	-0.221974	0.613308	1	0.872026	FALSE	FALSE
LDL	COL1A2-ITGA1_ITGB1	-0.488803	0.616268	1	0.874363	FALSE	FALSE
LDL	LAMB3-DAG1	-0.243603	0.621288	1	0.879605	FALSE	FALSE
LDL	AZGP1-ITGAV	0.481431	0.626267	1	0.884598	FALSE	FALSE
LDL	CALM3-ESR1	-0.112314	0.631247	1	0.884598	FALSE	FALSE
LDL	FGB-ITGB3	0.469575	0.631447	1	0.884598	FALSE	FALSE
LDL	FN1-SDC2	0.475937	0.632167	1	0.884598	FALSE	FALSE
LDL	FGF1-FGFR2	0.464431	0.632547	1	0.884598	FALSE	FALSE
LDL	NECTIN3-NECTIN2	0.459065	0.632807	1	0.884598	FALSE	FALSE
LDL	TGFB1-SDC2	-0.0284258	0.638547	1	0.890747	FALSE	FALSE
LDL	FGF21-KLB	0.316599	0.640647	1	0.891802	FALSE	FALSE
LDL	BMP1-BMPR1A	0.202594	0.645987	1	0.896133	FALSE	FALSE
LDL	INHBA-BAMBI	0.444266	0.647067	1	0.896133	FALSE	FALSE
LDL	CCL25-ACKR2	-0.00624383	0.647807	1	0.896133	FALSE	FALSE
LDL	TGFB1-EGFR	-0.0170966	0.652047	1	0.897699	FALSE	FALSE
LDL	TIMP3-MET	-0.226495	0.653347	1	0.897699	FALSE	FALSE
LDL	PDGFC-FLT4	-0.328465	0.654127	1	0.897699	FALSE	FALSE
LDL	ANGPTL3-ITGA5	0.476307	0.654347	1	0.897699	FALSE	FALSE
LDL	ADA-DPP4	-0.407074	0.660967	1	0.904911	FALSE	FALSE
LDL	INHBA-TGFBR3	0.291534	0.663947	1	0.907121	FALSE	FALSE
LDL	TGFB1-LPP	-0.0100398	0.667587	1	0.910221	FALSE	FALSE
LDL	LAMA5-DAG1	-0.269835	0.669367	1	0.910778	FALSE	FALSE
LDL	COL4A2-ITGA9_ITGB1	0.394824	0.672387	1	0.913016	FALSE	FALSE
LDL	VEGFA-NRP2	0.343717	0.675286	1	0.913047	FALSE	FALSE
LDL	COL18A1-KDR	-0.373398	0.679606	1	0.913047	FALSE	FALSE
LDL	CALM1-INSR	-0.206778	0.684086	1	0.913047	FALSE	FALSE
LDL	CALM3-EGFR	-0.156413	0.684666	1	0.913047	FALSE	FALSE
LDL	VWF-LRP1	-0.0619302	0.685946	1	0.913047	FALSE	FALSE
LDL	VTN-ITGA5	0.424816	0.686506	1	0.913047	FALSE	FALSE
LDL	APOB-LRP6	0.331157	0.687706	1	0.913047	FALSE	FALSE
LDL	NECTIN3-PVR	0.195763	0.689306	1	0.913047	FALSE	FALSE
LDL	CALM3-KCNQ1	-0.130967	0.689586	1	0.913047	FALSE	FALSE
LDL	LPL-SDC1	0.289105	0.690766	1	0.913047	FALSE	FALSE
LDL	LAMA1-ITGA1	-0.279583	0.690926	1	0.913047	FALSE	FALSE
LDL	DLL1-NOTCH1	-0.416248	0.691486	1	0.913047	FALSE	FALSE
LDL	PCSK9-CD36	0.240339	0.693226	1	0.913047	FALSE	FALSE
LDL	LAMB1-CD44	-0.297986	0.693546	1	0.913047	FALSE	FALSE
LDL	LAMC1-ITGA9_ITGB1	-0.335438	0.694766	1	0.913047	FALSE	FALSE
LDL	COL1A1-FLT4	0.288352	0.695246	1	0.913047	FALSE	FALSE
LDL	HSPG2-DAG1	-0.2447	0.695786	1	0.913047	FALSE	FALSE
LDL	LAMC1-ITGA7_ITGB1	0.264482	0.707406	1	0.926464	FALSE	FALSE
LDL	VEGFA-SIRPA	0.343337	0.709806	1	0.927207	FALSE	FALSE
LDL	TGFB1-ITGB1	-0.0285262	0.710766	1	0.927207	FALSE	FALSE
LDL	FN1-CD44	0.331058	0.712606	1	0.927785	FALSE	FALSE
LDL	FGF1-CD44	0.349453	0.715926	1	0.930283	FALSE	FALSE
LDL	FADD-TRADD	-0.00490173	0.725865	1	0.938547	FALSE	FALSE
LDL	COL4A1-SDC1	0.280807	0.725985	1	0.938547	FALSE	FALSE
LDL	FGF21-FGFR4	0.111315	0.726525	1	0.938547	FALSE	FALSE
LDL	LAMA4-DAG1	-0.17804	0.738085	1	0.950839	FALSE	FALSE
LDL	RARRES1-NRP2	-0.105663	0.738905	1	0.950839	FALSE	FALSE
LDL	ITGB3BP-ITGB3	0.330763	0.740925	1	0.951594	FALSE	FALSE
LDL	S100A9-CD68	0.168764	0.742365	1	0.951603	FALSE	FALSE
LDL	FGF1-EGFR	0.295809	0.746825	1	0.954532	FALSE	FALSE
LDL	COL18A1-ITGB5	-0.290332	0.747525	1	0.954532	FALSE	FALSE
LDL	ADAM17-NOTCH1	-0.261798	0.752005	1	0.956369	FALSE	FALSE
LDL	ENHO-GPR19	0.31368	0.753145	1	0.956369	FALSE	FALSE
LDL	GDF2-ENG	-0.290044	0.753285	1	0.956369	FALSE	FALSE
LDL	COL6A3-SDC1	0.252177	0.756045	1	0.958042	FALSE	FALSE
LDL	VEGFA-FLT1_KDR	0.264388	0.757645	1	0.95824	FALSE	FALSE
LDL	HRAS-INSR	-0.0452098	0.767925	1	0.966038	FALSE	FALSE
LDL	FGB-CDH5	-0.135399	0.768045	1	0.966038	FALSE	FALSE
LDL	FGF1-NRP1	0.271941	0.768625	1	0.966038	FALSE	FALSE
LDL	COL5A2-ITGA1_ITGB1	-0.272724	0.770645	1	0.966038	FALSE	FALSE
LDL	COL3A1-ITGA1_ITGB1	-0.274923	0.771085	1	0.966038	FALSE	FALSE
LDL	SERPING1-LRP1	0.270268	0.773725	1	0.966107	FALSE	FALSE
LDL	ANGPTL4-SDC3	-0.0951518	0.774265	1	0.966107	FALSE	FALSE
LDL	HSPA8-LDLR	0.196431	0.775504	1	0.966107	FALSE	FALSE
LDL	PLG-FLT1	0.221715	0.783084	1	0.971952	FALSE	FALSE
LDL	AGRN-DAG1	-0.278377	0.783124	1	0.971952	FALSE	FALSE
LDL	LAMB1-DAG1	0.111023	0.787744	1	0.975426	FALSE	FALSE
LDL	INHBC-ACVR1	0.0332414	0.789604	1	0.975426	FALSE	FALSE
LDL	FGF21-FGFR3	0.108684	0.791764	1	0.975426	FALSE	FALSE
LDL	RSPO3-LRP6	0.240782	0.792064	1	0.975426	FALSE	FALSE
LDL	LAMA1-SDC4	-0.0735741	0.794724	1	0.975426	FALSE	FALSE
LDL	VEGFA-CD44	0.193792	0.796804	1	0.975426	FALSE	FALSE
LDL	VTN-ITGA8_ITGB1	-0.110432	0.797404	1	0.975426	FALSE	FALSE
LDL	GSTP1-TRAF2	-0.241843	0.798224	1	0.975426	FALSE	FALSE
LDL	TFPI-LRP1	-0.091885	0.799144	1	0.975426	FALSE	FALSE
LDL	HPX-LRP1	0.205093	0.805584	1	0.978482	FALSE	FALSE
LDL	LRPAP1-SORT1	0.269741	0.808444	1	0.978482	FALSE	FALSE
LDL	PLG-ITGA9	0.14816	0.809464	1	0.978482	FALSE	FALSE
LDL	ICAM1-ITGAL_ITGB2	0.171929	0.810444	1	0.978482	FALSE	FALSE
LDL	COL1A2-FLT4	-0.235296	0.811844	1	0.978482	FALSE	FALSE
LDL	CCL24-ACKR2	0.00932899	0.812624	1	0.978482	FALSE	FALSE
LDL	BMP2-ACTR2	0.233872	0.813504	1	0.978482	FALSE	FALSE
LDL	DCN-MET	0.225731	0.815204	1	0.978482	FALSE	FALSE
LDL	TGFB1-ENG	0.0563088	0.815664	1	0.978482	FALSE	FALSE
LDL	LAMC1-ITGA3_ITGB1	0.183853	0.816384	1	0.978482	FALSE	FALSE
LDL	COL4A1-CD93	0.185437	0.822884	1	0.980641	FALSE	FALSE
LDL	ANGPTL4-CDH5	0.0672657	0.823204	1	0.980641	FALSE	FALSE
LDL	ICAM1-EGFR	-0.014498	0.823264	1	0.980641	FALSE	FALSE
LDL	ALB-B2M_FCGRT	0.0817166	0.824844	1	0.980641	FALSE	FALSE
LDL	LGALS9-LRP1	0.0556949	0.826823	1	0.980641	FALSE	FALSE
LDL	LRIG1-MET	-0.130797	0.828123	1	0.980641	FALSE	FALSE
LDL	VEGFA-EGFR	0.125976	0.828523	1	0.980641	FALSE	FALSE
LDL	HSPG2-LRP1	-0.0706787	0.832943	1	0.984118	FALSE	FALSE
LDL	VIM-CD44	0.111478	0.837563	1	0.985839	FALSE	FALSE
LDL	VEGFA-NRP1	0.109626	0.838503	1	0.985839	FALSE	FALSE
LDL	GNAI2-ADRA2B	-0.187618	0.840903	1	0.985839	FALSE	FALSE
LDL	FN1-ITGA9	0.128095	0.841183	1	0.985839	FALSE	FALSE
LDL	TFPI-SDC4	0.155782	0.841823	1	0.985839	FALSE	FALSE
LDL	PSAP-SORT1	0.0905228	0.848243	1	0.988967	FALSE	FALSE
LDL	COL5A3-SDC3	0.168087	0.848723	1	0.988967	FALSE	FALSE
LDL	FGA-CDH5	-0.0400859	0.848963	1	0.988967	FALSE	FALSE
LDL	COL4A1-CD44	-0.173893	0.851663	1	0.990375	FALSE	FALSE
LDL	ANGPTL4-GPIHBP1	0.0867607	0.855803	1	0.990443	FALSE	FALSE
LDL	APOE-LRP5	0.0502675	0.855823	1	0.990443	FALSE	FALSE
LDL	HP-ASGR2	0.0797033	0.859583	1	0.990443	FALSE	FALSE
LDL	FARP2-PLXNA1	-0.142946	0.859643	1	0.990443	FALSE	FALSE
LDL	COL6A2-ITGA1_ITGB1	-0.173261	0.865863	1	0.990443	FALSE	FALSE
LDL	SAA1-TLR2	0.0992953	0.867243	1	0.990443	FALSE	FALSE
LDL	COL18A1-ITGA1_ITGB1	0.146141	0.868183	1	0.990443	FALSE	FALSE
LDL	PLG-PARD3	0.0655501	0.869483	1	0.990443	FALSE	FALSE
LDL	ADAM10-MET	-0.134003	0.870603	1	0.990443	FALSE	FALSE
LDL	TGFB1-VASN	-0.0440257	0.871383	1	0.990443	FALSE	FALSE
LDL	ARF1-INSR	-0.0242534	0.872223	1	0.990443	FALSE	FALSE
LDL	BSG-SLC16A7	-0.0490677	0.874283	1	0.990443	FALSE	FALSE
LDL	APOE-ABCA1	0.0149824	0.877262	1	0.990443	FALSE	FALSE
LDL	C1QB-LRP1	-0.0789019	0.879822	1	0.990443	FALSE	FALSE
LDL	COL18A1-GPC4	0.00632597	0.879902	1	0.990443	FALSE	FALSE
LDL	PSAP-LRP1	-0.0317982	0.882502	1	0.990443	FALSE	FALSE
LDL	BMP2-ACVR1	0.131814	0.883122	1	0.990443	FALSE	FALSE
LDL	ANG-PLXNB2	0.0955674	0.888642	1	0.990443	FALSE	FALSE
LDL	SERPINC1-LRP1	0.121971	0.888942	1	0.990443	FALSE	FALSE
LDL	C3-LRP1	-0.0969802	0.889562	1	0.990443	FALSE	FALSE
LDL	FN1-ITGA8_ITGB1	0.0913196	0.889882	1	0.990443	FALSE	FALSE
LDL	VTN-ITGAV_ITGB1	0.0865546	0.889962	1	0.990443	FALSE	FALSE
LDL	LMAN1-MCFD2	0.12313	0.891182	1	0.990443	FALSE	FALSE
LDL	CXCL12-SDC4	0.0492804	0.891322	1	0.990443	FALSE	FALSE
LDL	ADAM15-ITGAV	-0.034657	0.892322	1	0.990443	FALSE	FALSE
LDL	CSF1-SIRPA	0.115737	0.892322	1	0.990443	FALSE	FALSE
LDL	HSPG2-PTPRS	-0.0735966	0.893442	1	0.990443	FALSE	FALSE
LDL	NR0B2-FGFRL1	0.0622967	0.895722	1	0.990443	FALSE	FALSE
LDL	CXCL12-ITGB3	0.0389749	0.896442	1	0.990443	FALSE	FALSE
LDL	COL18A1-ITGA3	-0.058449	0.898742	1	0.990443	FALSE	FALSE
LDL	VTN-CD47	0.0622804	0.900542	1	0.990443	FALSE	FALSE
LDL	MFGE8-ITGB3	0.0592557	0.901842	1	0.990443	FALSE	FALSE
LDL	VTN-ITGA3	0.0799031	0.902382	1	0.990443	FALSE	FALSE
LDL	COL12A1-ITGA1_ITGB1	-0.112652	0.903862	1	0.990443	FALSE	FALSE
LDL	COL15A1-ITGA1_ITGB1	0.104813	0.906482	1	0.990443	FALSE	FALSE
LDL	ADAM17-MET	0.0831229	0.911802	1	0.990443	FALSE	FALSE
LDL	HP-ITGB2	0.0771967	0.912562	1	0.990443	FALSE	FALSE
LDL	PSEN1-NOTCH1	-0.087059	0.913442	1	0.990443	FALSE	FALSE
LDL	COL18A1-ITGB3	0.0285459	0.915162	1	0.990443	FALSE	FALSE
LDL	VEGFA-ITGA9	0.0468857	0.915842	1	0.990443	FALSE	FALSE
LDL	COL16A1-ITGA1_ITGB1	-0.0950574	0.916782	1	0.990443	FALSE	FALSE
LDL	AGRN-LRP1	-0.0566031	0.919122	1	0.990443	FALSE	FALSE
LDL	ARF1-PLD2	0.0925706	0.921062	1	0.990443	FALSE	FALSE
LDL	TGM2-ITGB3	0.033268	0.921342	1	0.990443	FALSE	FALSE
LDL	NGF-SORT1	0.0353077	0.923342	1	0.990443	FALSE	FALSE
LDL	SPARC-ENG	0.0444662	0.923462	1	0.990443	FALSE	FALSE
LDL	SPTBN2-PTPRA	-0.0144488	0.926621	1	0.990443	FALSE	FALSE
LDL	TGM2-SDC4	0.0351568	0.926781	1	0.990443	FALSE	FALSE
LDL	COL1A1-ITGA1_ITGB1	-0.0819714	0.929181	1	0.990443	FALSE	FALSE
LDL	YBX1-NOTCH1	-0.0407458	0.930201	1	0.990443	FALSE	FALSE
LDL	TGFB1-ACVR1B_TGFBR2	-0.0281986	0.931361	1	0.990443	FALSE	FALSE
LDL	SPTAN1-PTPRA	0.0483524	0.932821	1	0.990443	FALSE	FALSE
LDL	COL4A1-CD47	0.0443081	0.933501	1	0.990443	FALSE	FALSE
LDL	APOE-SCARB1	0.0106858	0.933521	1	0.990443	FALSE	FALSE
LDL	APOE-SDC2	0.0111186	0.933761	1	0.990443	FALSE	FALSE
LDL	CCL5-DPP4	-0.0351407	0.936261	1	0.990799	FALSE	FALSE
LDL	IGF1-INSR	0.0654217	0.937081	1	0.990799	FALSE	FALSE
LDL	PF4-LRP1	-0.0269995	0.939621	1	0.991905	FALSE	FALSE
LDL	COL18A1-ITGA5	0.0157364	0.942201	1	0.992087	FALSE	FALSE
LDL	FGF21-FGFR2	0.00778545	0.942781	1	0.992087	FALSE	FALSE
LDL	APOE-LSR	0.982365	0.945021	1	0.992189	FALSE	FALSE
LDL	VTN-ITGAV_ITGB5	0.0317682	0.946161	1	0.992189	FALSE	FALSE
LDL	APOE-LRP6	0.00783174	0.947361	1	0.992189	FALSE	FALSE
LDL	APOC3-TLR2	0.0153056	0.950321	1	0.993721	FALSE	FALSE
LDL	ADAM15-ITGA5	-0.0191441	0.955181	1	0.995314	FALSE	FALSE
LDL	CXCL9-DPP4	0.00429353	0.955601	1	0.995314	FALSE	FALSE
LDL	DLL4-NOTCH1	-0.017407	0.956341	1	0.995314	FALSE	FALSE
LDL	AHSG-INSR	0.0237309	0.958101	1	0.995585	FALSE	FALSE
LDL	CXCL10-DPP4	-0.0198957	0.960021	1	0.996022	FALSE	FALSE
LDL	CALM3-INSR	0.01975	0.962561	1	0.997099	FALSE	FALSE
LDL	TGFB1-TGFBR3	0.00135941	0.965321	1	0.9984	FALSE	FALSE
LDL	MMP2-PECAM1	-0.930864	0.968101	1	0.999718	FALSE	FALSE
LDL	VTN-KDR	0.012036	0.969701	1	0.999816	FALSE	FALSE
LDL	COL4A1-ITGA3_ITGB1	-0.0182422	0.97818	1	1	FALSE	FALSE
LDL	LAMB1-ITGA7_ITGB1	-0.0195777	0.98258	1	1	FALSE	FALSE
LDL	EFEMP2-AQP1	-0.00876285	0.98484	1	1	FALSE	FALSE
LDL	AGTRAP-RACK1	0.0170006	0.9856	1	1	FALSE	FALSE
LDL	TGFB1-ACVR1_TGFBR2	-0.0123357	0.98612	1	1	FALSE	FALSE
LDL	LAMC1-CD44	-0.0155999	0.98746	1	1	FALSE	FALSE
LDL	SAA1-FPR1	-0.00751891	0.99138	1	1	FALSE	FALSE
LDL	DLL4-NOTCH4	-0.50949	0.9922	1	1	FALSE	FALSE
LDL	GNAI2-CCR5	-0.248388	0.9935	1	1	FALSE	FALSE
LDL	PIGA-PIGR	-0.365514	0.9956	1	1	FALSE	FALSE
LDL	PSEN1-NOTCH4	-0.0954473	0.99706	1	1	FALSE	FALSE
LDL	CD38-PECAM1	-0.201748	0.99734	1	1	FALSE	FALSE
LDL	APOC3-SDC2	-0.000425386	0.9977	1	1	FALSE	FALSE
LDL	F8-LRP1	0.137849	0.99844	1	1	FALSE	FALSE
LDL	LPL-LRP1	0.000111372	0.99908	1	1	FALSE	FALSE
LDL	PTPN6-CLEC12A	-0.000472605	1	1	1	FALSE	FALSE
LDL	BGN-LY96	1.2193e-18	1	1	1	FALSE	FALSE
LDL	F8-ASGR2	2.3403e-20	1	1	1	FALSE	FALSE
LDL	EFNB1-EPHB4	2.37908e-18	1	1	1	FALSE	FALSE
LDL	ST6GAL1-EGFR	1.11806e-05	1	1	1	FALSE	FALSE
SBP	PLG-IGF2R	1.90974	1.99996e-05	0.0132797	0.00102152	TRUE	TRUE
SBP	F8-LRP1	2.78359	1.99996e-05	0.0132797	0.00102152	TRUE	TRUE
SBP	F9-LRP1	2.78359	1.99996e-05	0.0132797	0.00102152	TRUE	TRUE
SBP	ICAM1-IL2RG	3.49944	1.99996e-05	0.0132797	0.00102152	TRUE	TRUE
SBP	BGN-LY96	1.37163	1.99996e-05	0.0132797	0.00102152	TRUE	TRUE
SBP	LAMB2-DAG1	1.95918	1.99996e-05	0.0132797	0.00102152	TRUE	TRUE
SBP	PSEN1-NOTCH4	1.90192	1.99996e-05	0.0132797	0.00102152	TRUE	TRUE
[truncated: 1,985 more rows]

## Sheet: ST5 Gut
Trait	LR pair	z-score	Empirical P	Empirical P (Bonferroni)	Empirical FDR	Bonferroni significant (P<0.05)	FDR significant (q<0.10)
CAD	EFNA1-EPHA10	30.5588	0.00637987	0.829383	0.474491	FALSE	FALSE
CAD	AFDN-EPHB2	-32.4718	0.00729985	0.948981	0.474491	FALSE	FALSE
CAD	GRN-SORT1	9.08599	0.0256795	1	0.802734	FALSE	FALSE
CAD	CALR-ITGA3	0.481236	0.0283594	1	0.802734	FALSE	FALSE
CAD	CALR-LRP1	1.0574	0.0402992	1	0.802734	FALSE	FALSE
CAD	NAMPT-INSR	-8.35711	0.0450191	1	0.802734	FALSE	FALSE
CAD	S100A10-CFTR	4.38821	0.051879	1	0.802734	FALSE	FALSE
CAD	CALR-ITGAV	-0.279914	0.0578388	1	0.802734	FALSE	FALSE
CAD	S100A4-ERBB3	-3.47252	0.0632587	1	0.802734	FALSE	FALSE
CAD	MDK-SORL1	-0.276501	0.0638587	1	0.802734	FALSE	FALSE
CAD	COL9A2-SDC1	4.44737	0.0685386	1	0.802734	FALSE	FALSE
CAD	LAMB3-CD44	-4.34595	0.0740985	1	0.802734	FALSE	FALSE
CAD	FAM3C-LAMP1	-1.23736	0.0915382	1	0.824563	FALSE	FALSE
CAD	FN1-PLAUR	2.35496	0.099978	1	0.824563	FALSE	FALSE
CAD	SPINT1-ST14	-1.49309	0.115238	1	0.824563	FALSE	FALSE
CAD	A2M-LRP1	0.890066	0.121098	1	0.824563	FALSE	FALSE
CAD	LAMB1-ITGA6_ITGB4	-1.84615	0.124538	1	0.824563	FALSE	FALSE
CAD	LAMC2-CD151	-0.793145	0.152717	1	0.824563	FALSE	FALSE
CAD	LEFTY1-ACVR1B	-1.27741	0.158977	1	0.824563	FALSE	FALSE
CAD	APP-NCSTN	-0.279973	0.176636	1	0.824563	FALSE	FALSE
CAD	MDK-ITGA6_ITGB1	-1.30888	0.177396	1	0.824563	FALSE	FALSE
CAD	PKM-CD44	-0.449911	0.177756	1	0.824563	FALSE	FALSE
CAD	GRN-TNFRSF1A	1.58206	0.178856	1	0.824563	FALSE	FALSE
CAD	LGALS9-CD44	-1.64699	0.184516	1	0.824563	FALSE	FALSE
CAD	CDH1-PTPRF	-2.12102	0.187596	1	0.824563	FALSE	FALSE
CAD	VWF-ITGB1	-1.7637	0.190796	1	0.824563	FALSE	FALSE
CAD	LAMB3-CD151	-0.845772	0.196096	1	0.824563	FALSE	FALSE
CAD	TIMP2-ITGA3	2.02217	0.206876	1	0.824563	FALSE	FALSE
CAD	COL6A2-CD44	-1.32626	0.214196	1	0.824563	FALSE	FALSE
CAD	COL1A2-SDC1	1.94668	0.219596	1	0.824563	FALSE	FALSE
CAD	HSPG2-SDC1	1.4536	0.235795	1	0.824563	FALSE	FALSE
CAD	ANG-PLXNB2	-1.39573	0.238155	1	0.824563	FALSE	FALSE
CAD	YBX1-NOTCH1	0.90089	0.238995	1	0.824563	FALSE	FALSE
CAD	LAMB1-CD44	-1.43112	0.243975	1	0.824563	FALSE	FALSE
CAD	MDK-LRP1	0.827471	0.252435	1	0.824563	FALSE	FALSE
CAD	SEMA4G-PLXNB2	-1.63579	0.256575	1	0.824563	FALSE	FALSE
CAD	SLPI-PLSCR1	-1.2118	0.263875	1	0.824563	FALSE	FALSE
CAD	APOE-LRP1	1.60697	0.264735	1	0.824563	FALSE	FALSE
CAD	COL6A1-CD44	-1.29743	0.269635	1	0.824563	FALSE	FALSE
CAD	TGM2-SDC4	0.664021	0.278774	1	0.824563	FALSE	FALSE
CAD	FBLN1-ITGB1	-1.15198	0.280394	1	0.824563	FALSE	FALSE
CAD	COL4A2-SDC1	1.10673	0.285614	1	0.824563	FALSE	FALSE
CAD	MDK-SDC1	0.109771	0.285774	1	0.824563	FALSE	FALSE
CAD	ADAM9-ITGA3	0.632838	0.292534	1	0.824563	FALSE	FALSE
CAD	APP-CD74	-0.236749	0.293674	1	0.824563	FALSE	FALSE
CAD	COL4A1-SDC1	1.15135	0.297654	1	0.824563	FALSE	FALSE
CAD	LRPAP1-SORL1	-0.45965	0.302834	1	0.824563	FALSE	FALSE
CAD	MDK-TSPAN1	-1.3387	0.304454	1	0.824563	FALSE	FALSE
CAD	GUCA2A-GUCY2C	-0.617187	0.319414	1	0.833595	FALSE	FALSE
CAD	APP-LRP10	-0.113503	0.320614	1	0.833595	FALSE	FALSE
CAD	CALM1-INSR	-0.662032	0.333533	1	0.850183	FALSE	FALSE
CAD	PSAP-SORT1	0.612665	0.348153	1	0.85759	FALSE	FALSE
CAD	MIF-TNFRSF14	0.351509	0.349633	1	0.85759	FALSE	FALSE
CAD	LRPAP1-LDLR	0.963051	0.369453	1	0.887743	FALSE	FALSE
CAD	FN1-SDC1	1.03624	0.380132	1	0.887743	FALSE	FALSE
CAD	LAMB3-ITGA6_ITGB4	-0.528779	0.382412	1	0.887743	FALSE	FALSE
CAD	PLA2G2A-ITGAV	0.819476	0.397612	1	0.894965	FALSE	FALSE
CAD	LAMB2-RPSA	-0.0774285	0.399292	1	0.894965	FALSE	FALSE
CAD	CALM3-INSR	-0.419726	0.430091	1	0.922939	FALSE	FALSE
CAD	COL4A2-CD44	0.812655	0.431211	1	0.922939	FALSE	FALSE
CAD	S100A4-ERBB2	-0.85363	0.433071	1	0.922939	FALSE	FALSE
CAD	ARPC5-LDLR	0.783023	0.453371	1	0.946223	FALSE	FALSE
CAD	CD55-ADGRE5	-0.719874	0.462331	1	0.946223	FALSE	FALSE
CAD	MDK-SDC4	-0.178209	0.469811	1	0.946223	FALSE	FALSE
CAD	VIM-CD44	-0.472312	0.473771	1	0.946223	FALSE	FALSE
CAD	PLA2G2A-ERBB3	0.540473	0.48039	1	0.946223	FALSE	FALSE
CAD	JAG1-CD46	-0.734281	0.49965	1	0.965231	FALSE	FALSE
CAD	LRPAP1-SORT1	0.704951	0.529269	1	0.965231	FALSE	FALSE
CAD	LGALS9-PTPRK	0.291763	0.533369	1	0.965231	FALSE	FALSE
CAD	CALM3-KCNQ1	-0.207361	0.552909	1	0.965231	FALSE	FALSE
CAD	CALM1-KCNQ1	-0.238733	0.555649	1	0.965231	FALSE	FALSE
CAD	LUM-ITGB1	-0.41128	0.555769	1	0.965231	FALSE	FALSE
CAD	TGM2-ITGB1	0.542454	0.559769	1	0.965231	FALSE	FALSE
CAD	PSEN1-NCSTN	0.450335	0.560489	1	0.965231	FALSE	FALSE
CAD	CD59-STAB1	0.452945	0.561149	1	0.965231	FALSE	FALSE
CAD	RGMB-NEO1	0.368856	0.564289	1	0.965231	FALSE	FALSE
CAD	COL1A1-SDC1	0.328375	0.580308	1	0.971341	FALSE	FALSE
CAD	TGM2-ADGRG1	0.499968	0.591588	1	0.971341	FALSE	FALSE
CAD	COL1A2-CD44	-0.413027	0.596448	1	0.971341	FALSE	FALSE
CAD	COL6A1-ITGA6	-0.307576	0.597748	1	0.971341	FALSE	FALSE
CAD	PSAP-LRP1	0.105601	0.649507	1	0.9938	FALSE	FALSE
CAD	TOR2A-ATP5F1B	0.403965	0.649887	1	0.9938	FALSE	FALSE
CAD	FN1-CD44	0.393122	0.665147	1	0.9938	FALSE	FALSE
CAD	COL9A2-CD44	-0.201566	0.669647	1	0.9938	FALSE	FALSE
CAD	ACTR2-LDLR	0.290997	0.676226	1	0.9938	FALSE	FALSE
CAD	LGALS9-CD47	-0.38902	0.681346	1	0.9938	FALSE	FALSE
CAD	SPON2-ITGB1	-0.224835	0.686986	1	0.9938	FALSE	FALSE
CAD	CALM1-KCNN4	-0.350388	0.688226	1	0.9938	FALSE	FALSE
CAD	HSPA8-LDLR	0.275975	0.695626	1	0.9938	FALSE	FALSE
CAD	SERPING1-LRP1	0.341685	0.715566	1	0.9938	FALSE	FALSE
CAD	AGRN-LRP1	0.208082	0.718386	1	0.9938	FALSE	FALSE
CAD	CDH1-LRP5	-0.246583	0.768065	1	0.9938	FALSE	FALSE
CAD	VEGFA-ITGB1	0.298496	0.780764	1	0.9938	FALSE	FALSE
CAD	LGALS1-ITGB1	-0.0446879	0.784384	1	0.9938	FALSE	FALSE
CAD	ARF1-INSR	-0.0409159	0.790544	1	0.9938	FALSE	FALSE
CAD	FN1-ITGA6	0.164054	0.800364	1	0.9938	FALSE	FALSE
CAD	COL6A1-SDC1	-0.22222	0.806524	1	0.9938	FALSE	FALSE
CAD	AGTRAP-RACK1	0.227592	0.809384	1	0.9938	FALSE	FALSE
CAD	PLA2G2A-ITGB1	0.203777	0.813764	1	0.9938	FALSE	FALSE
CAD	HMGB1-SDC1	0.241744	0.817124	1	0.9938	FALSE	FALSE
CAD	HSPG2-DAG1	0.13877	0.820424	1	0.9938	FALSE	FALSE
CAD	LGALS3-ENG	-0.194649	0.822584	1	0.9938	FALSE	FALSE
CAD	LRPAP1-LRP1	0.133311	0.825243	1	0.9938	FALSE	FALSE
CAD	SERPINA1-LRP1	0.0711914	0.825883	1	0.9938	FALSE	FALSE
CAD	AGRN-ITGB1	0.171476	0.829423	1	0.9938	FALSE	FALSE
CAD	TIMP2-ITGB1	0.159135	0.839683	1	0.9938	FALSE	FALSE
CAD	HSPG2-ITGB1	-0.175528	0.849423	1	0.9938	FALSE	FALSE
CAD	MIF-CD44_CD74	0.133508	0.851463	1	0.9938	FALSE	FALSE
CAD	AREG-ERBB3	0.0918565	0.866403	1	0.9938	FALSE	FALSE
CAD	PSEN1-CD44	-0.0482647	0.876462	1	0.9938	FALSE	FALSE
CAD	PRSS3-F2RL1	0.133201	0.881682	1	0.9938	FALSE	FALSE
CAD	GNAS-VIPR1	0.117674	0.887142	1	0.9938	FALSE	FALSE
CAD	APP-LRP1	-0.0110207	0.888042	1	0.9938	FALSE	FALSE
CAD	C1QB-LRP1	0.0712309	0.892802	1	0.9938	FALSE	FALSE
CAD	COL6A2-SDC1	0.115215	0.898142	1	0.9938	FALSE	FALSE
CAD	HSPG2-LRP1	0.0377712	0.908822	1	0.9938	FALSE	FALSE
CAD	COPA-CD74	0.0560274	0.914022	1	0.9938	FALSE	FALSE
CAD	COL18A1-ITGA3	-0.0395652	0.930141	1	0.9938	FALSE	FALSE
CAD	CALM1-VIPR1	0.074875	0.930681	1	0.9938	FALSE	FALSE
CAD	LGALS3BP-ITGB1	0.0556146	0.932121	1	0.9938	FALSE	FALSE
CAD	ADAM15-ITGB1	-0.00586239	0.949701	1	0.9938	FALSE	FALSE
CAD	APOE-SORL1	-0.00621516	0.954101	1	0.9938	FALSE	FALSE
CAD	VWF-LRP1	-0.00701255	0.960421	1	0.9938	FALSE	FALSE
CAD	ADAM9-ITGA6	-0.00435303	0.961061	1	0.9938	FALSE	FALSE
CAD	MDK-NCL	0.00411537	0.971421	1	0.9938	FALSE	FALSE
CAD	LGALS8-ITGA3	0.0140663	0.98154	1	0.9938	FALSE	FALSE
CAD	COL1A1-CD44	-0.00826839	0.98208	1	0.9938	FALSE	FALSE
CAD	ADAM9-ITGB1	0.00383269	0.98714	1	0.9938	FALSE	FALSE
CAD	LGALS9-LRP1	-0.00318009	0.98998	1	0.9938	FALSE	FALSE
CAD	ADAM15-ITGAV	0.00206315	0.9938	1	0.9938	FALSE	FALSE
LDL	MDK-SDC1	0.920957	0.0178396	1	0.98708	FALSE	FALSE
LDL	LRPAP1-LRP1	5.17276	0.0200196	1	0.98708	FALSE	FALSE
LDL	MDK-SORL1	0.331834	0.0258795	1	0.98708	FALSE	FALSE
LDL	SEMA4G-PLXNB2	3.82408	0.0448191	1	0.98708	FALSE	FALSE
LDL	CALR-LRP1	0.374321	0.0570789	1	0.98708	FALSE	FALSE
LDL	MDK-SDC4	0.801635	0.0610988	1	0.98708	FALSE	FALSE
LDL	FN1-SDC1	3.10656	0.0615588	1	0.98708	FALSE	FALSE
LDL	TOR2A-ATP5F1B	1.97859	0.0740785	1	0.98708	FALSE	FALSE
LDL	LRPAP1-SORL1	0.646656	0.0931581	1	0.98708	FALSE	FALSE
LDL	A2M-LRP1	0.509429	0.0960781	1	0.98708	FALSE	FALSE
LDL	GRN-SORT1	0.972656	0.101098	1	0.98708	FALSE	FALSE
LDL	MDK-LRP1	0.844466	0.113698	1	0.98708	FALSE	FALSE
LDL	COL1A1-SDC1	0.885309	0.115018	1	0.98708	FALSE	FALSE
LDL	COL9A2-SDC1	0.798446	0.153457	1	0.98708	FALSE	FALSE
LDL	LRPAP1-LDLR	0.872404	0.153717	1	0.98708	FALSE	FALSE
LDL	LEFTY1-ACVR1B	0.504551	0.171737	1	0.98708	FALSE	FALSE
LDL	HSPG2-SDC1	0.790405	0.177836	1	0.98708	FALSE	FALSE
LDL	ARPC5-LDLR	0.902089	0.180736	1	0.98708	FALSE	FALSE
LDL	SERPINA1-LRP1	0.346423	0.185396	1	0.98708	FALSE	FALSE
LDL	COL6A2-SDC1	0.800698	0.199016	1	0.98708	FALSE	FALSE
LDL	COL4A2-SDC1	0.634936	0.209676	1	0.98708	FALSE	FALSE
LDL	APOE-LRP1	0.677088	0.226715	1	0.98708	FALSE	FALSE
LDL	COL1A2-SDC1	0.648883	0.241635	1	0.98708	FALSE	FALSE
LDL	ACTR2-LDLR	0.45553	0.243695	1	0.98708	FALSE	FALSE
LDL	COL6A1-SDC1	0.588441	0.255715	1	0.98708	FALSE	FALSE
LDL	HMGB1-SDC1	0.575969	0.273935	1	0.98708	FALSE	FALSE
LDL	LRPAP1-SORT1	0.394817	0.309854	1	0.98708	FALSE	FALSE
LDL	VEGFA-ITGB1	0.438149	0.312014	1	0.98708	FALSE	FALSE
LDL	FN1-CD44	0.357055	0.330713	1	0.98708	FALSE	FALSE
LDL	SERPING1-LRP1	0.305527	0.347493	1	0.98708	FALSE	FALSE
LDL	COL4A1-SDC1	0.2811	0.350873	1	0.98708	FALSE	FALSE
LDL	GUCA2A-GUCY2C	0.147743	0.351213	1	0.98708	FALSE	FALSE
LDL	HSPA8-LDLR	0.195621	0.365213	1	0.98708	FALSE	FALSE
LDL	VIM-CD44	0.123577	0.397832	1	0.98708	FALSE	FALSE
LDL	PSAP-SORT1	0.0904779	0.406612	1	0.98708	FALSE	FALSE
LDL	CALM1-KCNN4	0.125547	0.418732	1	0.98708	FALSE	FALSE
LDL	EFNA1-EPHA10	0.0813018	0.423812	1	0.98708	FALSE	FALSE
LDL	ANG-PLXNB2	0.0792734	0.427771	1	0.98708	FALSE	FALSE
LDL	LAMC2-CD151	0.0261344	0.429791	1	0.98708	FALSE	FALSE
LDL	FN1-ITGA6	0.0844943	0.435751	1	0.98708	FALSE	FALSE
LDL	LGALS9-LRP1	0.0180406	0.446611	1	0.98708	FALSE	FALSE
LDL	TGM2-SDC4	0.0239267	0.450671	1	0.98708	FALSE	FALSE
LDL	CALM3-INSR	0.0155547	0.464471	1	0.98708	FALSE	FALSE
LDL	YBX1-NOTCH1	-0.0336351	0.48297	1	0.98708	FALSE	FALSE
LDL	AGRN-LRP1	-0.0502943	0.48907	1	0.98708	FALSE	FALSE
LDL	AGTRAP-RACK1	-0.0811064	0.49975	1	0.98708	FALSE	FALSE
LDL	COL18A1-ITGA3	-0.0502103	0.52225	1	0.98708	FALSE	FALSE
LDL	PSAP-LRP1	-0.0239447	0.527069	1	0.98708	FALSE	FALSE
LDL	C1QB-LRP1	-0.0772052	0.536149	1	0.98708	FALSE	FALSE
LDL	ARF1-INSR	-0.0241724	0.539129	1	0.98708	FALSE	FALSE
LDL	HSPG2-LRP1	-0.0573343	0.540509	1	0.98708	FALSE	FALSE
LDL	ADAM15-ITGAV	-0.0399728	0.547289	1	0.98708	FALSE	FALSE
LDL	AFDN-EPHB2	-0.205059	0.573709	1	0.98708	FALSE	FALSE
LDL	LAMB1-CD44	-0.221958	0.599388	1	0.98708	FALSE	FALSE
LDL	VWF-LRP1	-0.052027	0.616188	1	0.98708	FALSE	FALSE
LDL	CALM3-KCNQ1	-0.124907	0.634987	1	0.98708	FALSE	FALSE
LDL	HSPG2-DAG1	-0.259459	0.639407	1	0.98708	FALSE	FALSE
LDL	S100A4-ERBB2	-0.429014	0.644027	1	0.98708	FALSE	FALSE
LDL	CALM1-INSR	-0.223767	0.645967	1	0.98708	FALSE	FALSE
LDL	S100A4-ERBB3	-0.219407	0.650547	1	0.98708	FALSE	FALSE
LDL	ADAM9-ITGA3	-0.205441	0.662647	1	0.98708	FALSE	FALSE
LDL	LGALS3-ENG	-0.567623	0.685606	1	0.98708	FALSE	FALSE
LDL	LAMB1-ITGA6_ITGB4	-0.297829	0.687166	1	0.98708	FALSE	FALSE
LDL	PSEN1-NCSTN	-0.43919	0.694786	1	0.98708	FALSE	FALSE
LDL	APP-LRP1	-0.0474284	0.698586	1	0.98708	FALSE	FALSE
LDL	GRN-TNFRSF1A	-0.447426	0.705086	1	0.98708	FALSE	FALSE
LDL	FBLN1-ITGB1	-0.512272	0.711126	1	0.98708	FALSE	FALSE
LDL	LGALS9-CD47	-0.759591	0.735745	1	0.98708	FALSE	FALSE
LDL	CD59-STAB1	-0.566942	0.738745	1	0.98708	FALSE	FALSE
LDL	S100A10-CFTR	-0.536242	0.739265	1	0.98708	FALSE	FALSE
LDL	TGM2-ITGB1	-0.818328	0.754385	1	0.98708	FALSE	FALSE
LDL	COPA-CD74	-0.503755	0.756485	1	0.98708	FALSE	FALSE
LDL	CALR-ITGA3	-0.0240995	0.759545	1	0.98708	FALSE	FALSE
LDL	NAMPT-INSR	-0.812327	0.759765	1	0.98708	FALSE	FALSE
LDL	ADAM15-ITGB1	-0.0914914	0.759945	1	0.98708	FALSE	FALSE
LDL	MDK-TSPAN1	-0.922885	0.762885	1	0.98708	FALSE	FALSE
LDL	LAMB2-RPSA	-0.0750546	0.789244	1	0.98708	FALSE	FALSE
LDL	VWF-ITGB1	-0.873861	0.794304	1	0.98708	FALSE	FALSE
LDL	CALM1-KCNQ1	-0.500728	0.824444	1	0.98708	FALSE	FALSE
LDL	ADAM9-ITGB1	-0.362225	0.836763	1	0.98708	FALSE	FALSE
LDL	APP-NCSTN	-0.149388	0.839423	1	0.98708	FALSE	FALSE
LDL	CALR-ITGAV	-0.0524161	0.847743	1	0.98708	FALSE	FALSE
LDL	PKM-CD44	-0.273669	0.855143	1	0.98708	FALSE	FALSE
LDL	TIMP2-ITGB1	-1.48451	0.860663	1	0.98708	FALSE	FALSE
LDL	MDK-ITGA6_ITGB1	-0.922696	0.864363	1	0.98708	FALSE	FALSE
LDL	GNAS-VIPR1	-1.658	0.864563	1	0.98708	FALSE	FALSE
LDL	LGALS9-CD44	-1.31269	0.873463	1	0.98708	FALSE	FALSE
LDL	PRSS3-F2RL1	-1.79003	0.874043	1	0.98708	FALSE	FALSE
LDL	COL6A1-CD44	-1.59891	0.876142	1	0.98708	FALSE	FALSE
LDL	PLA2G2A-ERBB3	-1.39754	0.878242	1	0.98708	FALSE	FALSE
LDL	TIMP2-ITGA3	-2.14709	0.883482	1	0.98708	FALSE	FALSE
LDL	ADAM9-ITGA6	-0.201993	0.886702	1	0.98708	FALSE	FALSE
LDL	COL6A1-ITGA6	-1.31479	0.894362	1	0.98708	FALSE	FALSE
LDL	CDH1-LRP5	-1.90941	0.894642	1	0.98708	FALSE	FALSE
LDL	HSPG2-ITGB1	-2.46552	0.900282	1	0.98708	FALSE	FALSE
LDL	LGALS8-ITGA3	-1.8107	0.907682	1	0.98708	FALSE	FALSE
LDL	COL1A2-CD44	-2.12873	0.908242	1	0.98708	FALSE	FALSE
LDL	RGMB-NEO1	-1.79449	0.913742	1	0.98708	FALSE	FALSE
LDL	LGALS3BP-ITGB1	-1.73508	0.915822	1	0.98708	FALSE	FALSE
LDL	CALM1-VIPR1	-2.84808	0.917422	1	0.98708	FALSE	FALSE
LDL	JAG1-CD46	-2.92763	0.920922	1	0.98708	FALSE	FALSE
LDL	LGALS9-PTPRK	-1.41642	0.922162	1	0.98708	FALSE	FALSE
LDL	COL6A2-CD44	-2.04332	0.922362	1	0.98708	FALSE	FALSE
LDL	CDH1-PTPRF	-2.91186	0.923222	1	0.98708	FALSE	FALSE
LDL	TGM2-ADGRG1	-3.3646	0.932921	1	0.98708	FALSE	FALSE
LDL	SPINT1-ST14	-1.38527	0.933161	1	0.98708	FALSE	FALSE
LDL	LAMB3-CD44	-2.86078	0.935601	1	0.98708	FALSE	FALSE
LDL	APP-CD74	-0.602154	0.936141	1	0.98708	FALSE	FALSE
LDL	LGALS1-ITGB1	-0.780553	0.945361	1	0.98708	FALSE	FALSE
LDL	FAM3C-LAMP1	-1.18545	0.948121	1	0.98708	FALSE	FALSE
LDL	AGRN-ITGB1	-3.41661	0.951601	1	0.98708	FALSE	FALSE
LDL	PLA2G2A-ITGAV	-3.99753	0.951881	1	0.98708	FALSE	FALSE
LDL	APP-LRP10	-0.438695	0.953561	1	0.98708	FALSE	FALSE
LDL	MIF-TNFRSF14	-1.5729	0.954361	1	0.98708	FALSE	FALSE
LDL	AREG-ERBB3	-3.28068	0.955701	1	0.98708	FALSE	FALSE
LDL	PSEN1-CD44	-1.85262	0.956401	1	0.98708	FALSE	FALSE
LDL	SPON2-ITGB1	-4.26619	0.967601	1	0.98708	FALSE	FALSE
LDL	LAMB3-ITGA6_ITGB4	-3.2893	0.969701	1	0.98708	FALSE	FALSE
LDL	PLA2G2A-ITGB1	-7.51825	0.971461	1	0.98708	FALSE	FALSE
LDL	CD55-ADGRE5	-6.2113	0.971961	1	0.98708	FALSE	FALSE
LDL	LUM-ITGB1	-6.58944	0.97626	1	0.98708	FALSE	FALSE
LDL	SLPI-PLSCR1	-5.83584	0.98454	1	0.98708	FALSE	FALSE
LDL	COL1A1-CD44	-5.60163	0.98512	1	0.98708	FALSE	FALSE
LDL	LAMB3-CD151	-6.13267	0.98514	1	0.98708	FALSE	FALSE
LDL	MDK-NCL	-2.30906	0.98706	1	0.98708	FALSE	FALSE
LDL	MIF-CD44_CD74	-5.46819	0.98708	1	0.98708	FALSE	FALSE
UC	GUCA2A-GUCY2C	-21.4806	0.00461991	0.600588	0.388259	FALSE	FALSE
UC	SERPINA1-LRP1	-21.7585	0.00611988	0.795584	0.388259	FALSE	FALSE
UC	S100A10-CFTR	12.0797	0.00895982	1	0.388259	FALSE	FALSE
UC	SLPI-PLSCR1	-5.38984	0.0273795	1	0.889832	FALSE	FALSE
UC	SPON2-ITGB1	5.24339	0.0461791	1	0.892617	FALSE	FALSE
UC	COL1A1-CD44	2.54727	0.0628787	1	0.892617	FALSE	FALSE
UC	APOE-LRP1	-6.4837	0.0664187	1	0.892617	FALSE	FALSE
UC	CALR-ITGA3	-0.189434	0.0705186	1	0.892617	FALSE	FALSE
UC	ADAM9-ITGA6	-0.609923	0.0751785	1	0.892617	FALSE	FALSE
UC	LGALS9-CD44	3.69368	0.0821984	1	0.892617	FALSE	FALSE
UC	LAMB3-CD44	3.43989	0.0943181	1	0.892617	FALSE	FALSE
UC	VWF-LRP1	-0.760438	0.0947581	1	0.892617	FALSE	FALSE
UC	PKM-CD44	0.703763	0.114518	1	0.892617	FALSE	FALSE
UC	CD59-STAB1	-2.65074	0.119818	1	0.892617	FALSE	FALSE
UC	COPA-CD74	-2.00347	0.127097	1	0.892617	FALSE	FALSE
UC	HSPA8-LDLR	-2.37716	0.137797	1	0.892617	FALSE	FALSE
UC	CALM1-KCNQ1	1.09542	0.160777	1	0.892617	FALSE	FALSE
UC	AGRN-ITGB1	1.74677	0.165937	1	0.892617	FALSE	FALSE
UC	COL4A2-CD44	2.33073	0.170017	1	0.892617	FALSE	FALSE
UC	APOE-SORL1	0.279755	0.183336	1	0.892617	FALSE	FALSE
UC	LGALS9-LRP1	0.661976	0.184356	1	0.892617	FALSE	FALSE
UC	FN1-CD44	2.18911	0.189456	1	0.892617	FALSE	FALSE
UC	TGM2-SDC4	0.949615	0.199896	1	0.892617	FALSE	FALSE
UC	LAMB1-CD44	1.70511	0.207276	1	0.892617	FALSE	FALSE
UC	S100A4-ERBB3	-1.01704	0.212416	1	0.892617	FALSE	FALSE
UC	CALM1-INSR	1.08962	0.213776	1	0.892617	FALSE	FALSE
UC	LRPAP1-SORL1	0.651119	0.218796	1	0.892617	FALSE	FALSE
UC	SPINT1-ST14	-0.761162	0.220996	1	0.892617	FALSE	FALSE
UC	GRN-SORT1	-1.03333	0.226835	1	0.892617	FALSE	FALSE
UC	TGM2-ITGB1	1.67123	0.235995	1	0.892617	FALSE	FALSE
UC	LAMB3-CD151	0.643876	0.252035	1	0.892617	FALSE	FALSE
UC	ADAM9-ITGA3	-0.736352	0.254895	1	0.892617	FALSE	FALSE
UC	AREG-ERBB3	-0.93117	0.273355	1	0.892617	FALSE	FALSE
UC	PSAP-LRP1	0.370256	0.276254	1	0.892617	FALSE	FALSE
UC	GRN-TNFRSF1A	0.971507	0.281834	1	0.892617	FALSE	FALSE
UC	PRSS3-F2RL1	-1.3559	0.292954	1	0.892617	FALSE	FALSE
UC	ADAM9-ITGB1	0.363799	0.306234	1	0.892617	FALSE	FALSE
UC	AFDN-EPHB2	1.33315	0.310314	1	0.892617	FALSE	FALSE
UC	HSPG2-LRP1	0.482976	0.316574	1	0.892617	FALSE	FALSE
UC	COL4A2-SDC1	0.934123	0.329273	1	0.892617	FALSE	FALSE
UC	PSEN1-NCSTN	-0.937443	0.333853	1	0.892617	FALSE	FALSE
UC	TOR2A-ATP5F1B	-1.1217	0.335973	1	0.892617	FALSE	FALSE
UC	COL6A1-CD44	0.989622	0.342013	1	0.892617	FALSE	FALSE
UC	YBX1-NOTCH1	0.590353	0.346913	1	0.892617	FALSE	FALSE
UC	COL4A1-SDC1	-0.952146	0.349633	1	0.892617	FALSE	FALSE
UC	SERPING1-LRP1	-1.06815	0.357573	1	0.892617	FALSE	FALSE
UC	HSPG2-ITGB1	1.05093	0.360653	1	0.892617	FALSE	FALSE
UC	PLA2G2A-ITGAV	0.88063	0.373673	1	0.892617	FALSE	FALSE
UC	PLA2G2A-ERBB3	0.741948	0.380032	1	0.892617	FALSE	FALSE
UC	PSEN1-CD44	0.362078	0.383292	1	0.892617	FALSE	FALSE
UC	LUM-ITGB1	0.687946	0.392472	1	0.892617	FALSE	FALSE
UC	AGTRAP-RACK1	1.01663	0.395032	1	0.892617	FALSE	FALSE
UC	LGALS9-CD47	0.930382	0.412912	1	0.892617	FALSE	FALSE
UC	CALM1-VIPR1	0.833255	0.425611	1	0.892617	FALSE	FALSE
UC	FAM3C-LAMP1	-0.227143	0.430571	1	0.892617	FALSE	FALSE
UC	RGMB-NEO1	-0.523225	0.451971	1	0.892617	FALSE	FALSE
UC	COL9A2-CD44	0.403997	0.452111	1	0.892617	FALSE	FALSE
UC	MDK-SORL1	0.0317345	0.465751	1	0.892617	FALSE	FALSE
UC	A2M-LRP1	-0.189261	0.473271	1	0.892617	FALSE	FALSE
UC	VIM-CD44	0.469144	0.47587	1	0.892617	FALSE	FALSE
UC	JAG1-CD46	0.785231	0.47653	1	0.892617	FALSE	FALSE
UC	LGALS3-ENG	-0.701171	0.47867	1	0.892617	FALSE	FALSE
UC	APP-LRP1	-0.0660542	0.48287	1	0.892617	FALSE	FALSE
UC	LRPAP1-LRP1	0.468814	0.48985	1	0.892617	FALSE	FALSE
UC	COL6A1-ITGA6	-0.427881	0.49411	1	0.892617	FALSE	FALSE
UC	S100A4-ERBB2	0.70531	0.49551	1	0.892617	FALSE	FALSE
UC	FN1-PLAUR	0.410281	0.49637	1	0.892617	FALSE	FALSE
UC	FN1-SDC1	0.700151	0.50175	1	0.892617	FALSE	FALSE
UC	CALM1-KCNN4	-0.645508	0.50255	1	0.892617	FALSE	FALSE
UC	COL6A2-CD44	0.4792	0.50413	1	0.892617	FALSE	FALSE
UC	CDH1-LRP5	0.60691	0.50433	1	0.892617	FALSE	FALSE
UC	CDH1-PTPRF	0.631624	0.51295	1	0.892617	FALSE	FALSE
UC	ANG-PLXNB2	-0.514541	0.51561	1	0.892617	FALSE	FALSE
UC	COL6A1-SDC1	0.664105	0.51583	1	0.892617	FALSE	FALSE
UC	MDK-NCL	-0.0838187	0.52113	1	0.892617	FALSE	FALSE
UC	MDK-LRP1	-0.326191	0.527169	1	0.892617	FALSE	FALSE
UC	TIMP2-ITGA3	0.638348	0.530469	1	0.892617	FALSE	FALSE
UC	APP-NCSTN	-0.0693423	0.549329	1	0.892617	FALSE	FALSE
UC	HSPG2-SDC1	0.496564	0.550589	1	0.892617	FALSE	FALSE
UC	MIF-CD44_CD74	0.459263	0.554289	1	0.892617	FALSE	FALSE
UC	C1QB-LRP1	-0.344716	0.556169	1	0.892617	FALSE	FALSE
UC	COL18A1-ITGA3	-0.283848	0.575888	1	0.908298	FALSE	FALSE
UC	COL1A2-CD44	0.43119	0.582528	1	0.908298	FALSE	FALSE
UC	NAMPT-INSR	0.482614	0.596668	1	0.908298	FALSE	FALSE
UC	AGRN-LRP1	0.318671	0.598668	1	0.908298	FALSE	FALSE
UC	HMGB1-SDC1	-0.55184	0.607048	1	0.908298	FALSE	FALSE
UC	COL1A2-SDC1	-0.49707	0.608828	1	0.908298	FALSE	FALSE
UC	COL6A2-SDC1	-0.477789	0.614848	1	0.908298	FALSE	FALSE
UC	MDK-ITGA6_ITGB1	-0.247475	0.626947	1	0.910328	FALSE	FALSE
UC	SEMA4G-PLXNB2	-0.502241	0.630227	1	0.910328	FALSE	FALSE
UC	ADAM15-ITGB1	0.0455665	0.662867	1	0.924107	FALSE	FALSE
UC	FBLN1-ITGB1	-0.323768	0.665407	1	0.924107	FALSE	FALSE
UC	LEFTY1-ACVR1B	0.194283	0.667947	1	0.924107	FALSE	FALSE
UC	TIMP2-ITGB1	0.347868	0.668967	1	0.924107	FALSE	FALSE
UC	CD55-ADGRE5	-0.417753	0.676266	1	0.924107	FALSE	FALSE
UC	COL9A2-SDC1	-0.275605	0.687506	1	0.924107	FALSE	FALSE
UC	PSAP-SORT1	0.198049	0.689526	1	0.924107	FALSE	FALSE
UC	CALR-LRP1	-0.0329921	0.714766	1	0.9288	FALSE	FALSE
UC	VEGFA-ITGB1	0.376941	0.724126	1	0.9288	FALSE	FALSE
UC	VWF-ITGB1	-0.25349	0.732545	1	0.9288	FALSE	FALSE
UC	LGALS8-ITGA3	-0.212828	0.736665	1	0.9288	FALSE	FALSE
UC	CALM3-KCNQ1	0.105585	0.741665	1	0.9288	FALSE	FALSE
UC	APP-CD74	-0.0511878	0.742445	1	0.9288	FALSE	FALSE
UC	LGALS3BP-ITGB1	0.206837	0.748745	1	0.9288	FALSE	FALSE
UC	ARPC5-LDLR	-0.300632	0.750185	1	0.9288	FALSE	FALSE
UC	LRPAP1-LDLR	-0.268258	0.771045	1	0.944735	FALSE	FALSE
UC	MIF-TNFRSF14	0.0744436	0.785924	1	0.944735	FALSE	FALSE
UC	LGALS1-ITGB1	0.0432789	0.790104	1	0.944735	FALSE	FALSE
UC	PLA2G2A-ITGB1	0.228973	0.792124	1	0.944735	FALSE	FALSE
UC	MDK-TSPAN1	0.249899	0.799864	1	0.945294	FALSE	FALSE
UC	MDK-SDC4	-0.0499197	0.812984	1	0.94599	FALSE	FALSE
UC	CALM3-INSR	0.097464	0.819164	1	0.94599	FALSE	FALSE
UC	EFNA1-EPHA10	0.135915	0.822284	1	0.94599	FALSE	FALSE
UC	ACTR2-LDLR	-0.142648	0.830243	1	0.946769	FALSE	FALSE
UC	HSPG2-DAG1	0.114645	0.850683	1	0.961225	FALSE	FALSE
UC	CALR-ITGAV	-0.00587991	0.864083	1	0.961225	FALSE	FALSE
UC	COL1A1-SDC1	0.0985728	0.865103	1	0.961225	FALSE	FALSE
UC	FN1-ITGA6	-0.0862458	0.892502	1	0.983265	FALSE	FALSE
UC	LGALS9-PTPRK	0.0475706	0.907822	1	0.991738	FALSE	FALSE
UC	ARF1-INSR	0.0155145	0.918762	1	0.993411	FALSE	FALSE
UC	LAMB2-RPSA	0.00518766	0.941221	1	0.993411	FALSE	FALSE
UC	MDK-SDC1	-0.00481655	0.943821	1	0.993411	FALSE	FALSE
UC	LRPAP1-SORT1	0.077773	0.945621	1	0.993411	FALSE	FALSE
UC	LAMB1-ITGA6_ITGB4	0.0328746	0.947561	1	0.993411	FALSE	FALSE
UC	APP-LRP10	-0.00252168	0.974181	1	0.9959	FALSE	FALSE
UC	TGM2-ADGRG1	0.0282709	0.974901	1	0.9959	FALSE	FALSE
UC	GNAS-VIPR1	0.0234576	0.97848	1	0.9959	FALSE	FALSE
UC	LAMB3-ITGA6_ITGB4	-0.011258	0.98158	1	0.9959	FALSE	FALSE
UC	LAMC2-CD151	0.00131858	0.99508	1	0.9959	FALSE	FALSE
UC	ADAM15-ITGAV	-0.00139204	0.9959	1	0.9959	FALSE	FALSE

## Sheet: ST6 Tier sensitivity
Supplementary Table 6. Enrichment sensitivity to LR pair tier classification
Primary analysis uses tier 1+2 (extracellular-verified) LR pairs only (64 edge genes from FDR < 0.10 empirical pairs). Sensitivity analysis includes all pairs including tier 3 (72 edge genes). Tier 3 pairs involve at least one intracellular protein. Background: 1,877 genes in LIANA Consensus LR database. P-values from one-sided Fisher exact test.
Enrichment test	Background rate	All pairs (72 edge genes)					Tier 1+2 only (64 edge genes)
		n overlap	Fraction	Fold	OR	P	n overlap	Fraction	Fold	OR	P
Drug targets (DGIdb)	826/1,877 (44.0%)	37	51.4%	1.17	1.36	0.1221	34	53.1%	1.21	1.46	0.0862
Mendelian genes (OMIM)	68/1,877 (3.6%)	2	2.8%	0.77	0.75	0.7459	1	1.6%	0.43	0.41	0.9096
Tier 3 genes removed (8): CACNA1C, CALM1, CALM3, MAGED1, NGF, PIGA, PIGR, RPSA

## Sheet: ST7 Two-sided
Tissue	Trait	Edge z	One-sided P	Two-sided P	One-sided BH q	Two-sided BH q
Heart	SBP	3.299	0.000485956	0.000971912	0.0413062	0.0190091
Brain DLPFC	Bipolar	2.376	0.0087518	0.0175036	0.160745	0.140075
Heart	AD	2.345	0.00951918	0.0190384	0.160745	0.140075
Gut	UC	2.331	0.00986682	0.0197336	0.160745	0.140075
Hippocampus	BMI	2.331	0.00988763	0.0197753	0.160745	0.140075
Brain DLPFC	BMI	2.101	0.0178233	0.0356467	0.160745	0.191073
Heart	CAD	2.086	0.0185113	0.0370227	0.160745	0.191073
Liver	TG	2.079	0.0188096	0.0376193	0.160745	0.191073
Brain DLPFC	SCZ	2.071	0.0191769	0.0383538	0.160745	0.191073
Liver	LDL	2.042	0.0205644	0.0411287	0.160745	0.191073
Heart	DBP	2.037	0.0208023	0.0416046	0.160745	0.191073
Liver	SBP	1.975	0.0241511	0.0483022	0.161677	0.191073
Liver	CAD	1.965	0.0247271	0.0494541	0.161677	0.191073
Liver	DBP	1.807	0.0353921	0.0707843	0.204273	0.242101
Hippocampus	Bipolar	1.784	0.0372469	0.0744939	0.204273	0.242101
Gut	LDL	1.769	0.0384514	0.0769027	0.204273	0.242101
Gut	TG	1.6	0.0548201	0.10964	0.258789	0.291232
Gut	CAD	1.569	0.0583103	0.116621	0.258789	0.295759
Gut	AD	1.558	0.0596208	0.119242	0.258789	0.295759
Heart	TG	1.547	0.0608915	0.121783	0.258789	0.295759
Hippocampus	SCZ	1.473	0.0703956	0.140791	0.277725	0.332424
Gut	DBP	1.454	0.072965	0.14593	0.277725	0.335245
Gut	SBP	1.412	0.0789361	0.157872	0.277725	0.34621
Gut	Heart rate	1.409	0.0794247	0.158849	0.277725	0.34621
Heart	T2D	1.373	0.084868	0.169736	0.277725	0.360689
Liver	AD	1.34	0.0901501	0.1803	0.277725	0.3703
Heart	Bipolar	1.33	0.0917465	0.183493	0.277725	0.3703
Heart	LDL	1.305	0.0960022	0.192004	0.277725	0.3703
Heart	Heart rate	1.296	0.0975296	0.195059	0.277725	0.3703
Liver	UC	1.293	0.0980205	0.196041	0.277725	0.3703
Brain DLPFC	Depression	1.265	0.102994	0.205989	0.282404	0.380632
Gut	Height	1.12	0.131376	0.262752	0.345503	0.465289
Liver	Heart rate	1.107	0.134137	0.268273	0.345503	0.465372
Gut	T2D	1.039	0.149494	0.298988	0.370364	0.498567
Hippocampus	Heart rate	1.026	0.152503	0.305006	0.370364	0.498567
Hippocampus	Depression	0.935	0.174925	0.34985	0.413017	0.56108
Brain DLPFC	TG	0.886	0.187909	0.375817	0.431682	0.591564
Gut	AF	0.835	0.201972	0.403943	0.451779	0.613128
Brain DLPFC	ADHD	0.788	0.215315	0.43063	0.469276	0.631096
Heart	BMI	0.682	0.247709	0.495417	0.519075	0.686519
Gut	Depression	0.673	0.250377	0.500755	0.519075	0.686519
Heart	AF	0.578	0.281717	0.563433	0.570141	0.74831
Heart	SCZ	0.552	0.290307	0.580614	0.573863	0.759265
Hippocampus	TG	0.487	0.312977	0.625955	0.590813	0.779264
Brain DLPFC	Heart rate	0.483	0.314709	0.629419	0.590813	0.779264
Heart	UC	0.468	0.319734	0.639468	0.590813	0.779264
Brain DLPFC	AD	0.408	0.341748	0.683496	0.618055	0.806905
Liver	T2D	0.342	0.366258	0.732515	0.643605	0.825134
Hippocampus	AD	0.313	0.377237	0.754474	0.643605	0.825134
Brain DLPFC	SBP	0.309	0.378591	0.757182	0.643605	0.825134
Liver	AF	0.194	0.423004	0.846008	0.705007	0.87696
Heart	Height	0.048	0.480699	0.961398	0.785758	0.972843
Liver	Crohn's	0.025	0.490044	0.980088	0.78592	0.980088
Brain DLPFC	DBP	-0.159	0.56329	0.873419	0.886661	0.894465
Hippocampus	Height	-0.215	0.584998	0.830004	0.892627	0.870992
Gut	Bipolar	-0.223	0.588083	0.823833	0.892627	0.870992
Liver	BMI	-0.28	0.610343	0.779314	0.899108	0.838502
Heart	Depression	-0.321	0.625725	0.74855	0.899108	0.825134
Gut	ADHD	-0.328	0.628414	0.743173	0.899108	0.825134
Brain DLPFC	T2D	-0.344	0.634664	0.730671	0.899108	0.825134
Gut	Crohn's	-0.411	0.659574	0.680851	0.919079	0.806905
Hippocampus	DBP	-0.465	0.679126	0.641747	0.922388	0.779264
Hippocampus	SBP	-0.478	0.683652	0.632696	0.922388	0.779264
Brain DLPFC	Height	-0.637	0.737891	0.524218	0.980012	0.707278
Gut	BMI	-0.715	0.76264	0.47472	0.997298	0.67252
Heart	Crohn's	-0.768	0.778629	0.442742	0.99731	0.637848
Hippocampus	T2D	-0.793	0.786115	0.42777	0.99731	0.631096
Hippocampus	LDL	-0.854	0.803378	0.393244	1	0.60774
Brain DLPFC	CAD	-1.036	0.849794	0.300412	1	0.498567
Heart	ADHD	-1.227	0.89017	0.21966	1	0.397257
Liver	Depression	-1.606	0.945908	0.108185	1	0.291232
Liver	Height	-1.616	0.946985	0.10603	1	0.291232
Brain DLPFC	AF	-1.707	0.956048	0.0879045	1	0.257651
Hippocampus	CAD	-1.717	0.957042	0.0859159	1	0.257651
Hippocampus	AF	-1.794	0.963597	0.0728062	1	0.242101
Hippocampus	ADHD	-1.889	0.970562	0.0588751	1	0.217582
Liver	Bipolar	-1.986	0.976466	0.0470671	1	0.191073
Brain DLPFC	UC	-1.991	0.976748	0.0465038	1	0.191073
Hippocampus	UC	-2.684	0.996358	0.00728315	1	0.0773835
Gut	SCZ	-2.89	0.998076	0.00384706	1	0.0467143
Brain DLPFC	LDL	-3.058	0.998887	0.00222605	1	0.0315357
Liver	ADHD	-3.259	0.999441	0.00111818	1	0.0190091
Liver	SCZ	-3.274	0.999469	0.00106171	1	0.0190091
Hippocampus	Crohn's	-3.416	0.999682	0.000635759	1	0.0190091
Brain DLPFC	Crohn's	-5.174	1	2.29228e-07	1	1.94844e-05

## Sheet: ST8 MAGMA-L2G
Tissue	Trait	Gene	Min SNP P (±10 kb)	MAGMA significant (P<2.5e-6)	L2G hit (score≥0.5)	Category
Brain DLPFC	AD	APP	3.3475e-09	TRUE	TRUE	MAGMA + L2G
Brain DLPFC	AD	LRP1	0.000327404	FALSE	FALSE	EdgeMap only
Brain DLPFC	Bipolar	ADAM22	0.000160608	FALSE	FALSE	EdgeMap only
Brain DLPFC	Bipolar	ARF1	8.04838e-05	FALSE	FALSE	EdgeMap only
Brain DLPFC	Bipolar	CACNA1C	1.72496e-15	TRUE	TRUE	MAGMA + L2G
Brain DLPFC	Bipolar	CADM1	0.0072019	FALSE	FALSE	EdgeMap only
Brain DLPFC	Bipolar	CADM3	0.00108067	FALSE	FALSE	EdgeMap only
Brain DLPFC	Bipolar	CALM1	0.00158206	FALSE	FALSE	EdgeMap only
Brain DLPFC	Bipolar	CALM3	1.51381e-05	FALSE	FALSE	EdgeMap only
Brain DLPFC	Bipolar	CD9	0.000632722	FALSE	FALSE	EdgeMap only
Brain DLPFC	Bipolar	CHRM3	0.00042574	FALSE	FALSE	EdgeMap only
Brain DLPFC	Bipolar	CNTNAP1	2.72222e-10	TRUE	FALSE	MAGMA only
Brain DLPFC	Bipolar	EFNB3	0.000738371	FALSE	FALSE	EdgeMap only
Brain DLPFC	Bipolar	EPHA4	7.56789e-05	FALSE	FALSE	EdgeMap only
Brain DLPFC	Bipolar	EPHB6	0.00114873	FALSE	FALSE	EdgeMap only
Brain DLPFC	Bipolar	FGFR1	5.71655e-06	FALSE	FALSE	EdgeMap only
Brain DLPFC	Bipolar	L1CAM		FALSE	FALSE	EdgeMap only
Brain DLPFC	Bipolar	LAMB2	3.09504e-13	TRUE	FALSE	MAGMA only
Brain DLPFC	Bipolar	LGI3	0.000389763	FALSE	FALSE	EdgeMap only
Brain DLPFC	Bipolar	LGI4	0.0032588	FALSE	FALSE	EdgeMap only
Brain DLPFC	Bipolar	LPL	0.000797214	FALSE	FALSE	EdgeMap only
Brain DLPFC	Bipolar	LRP1	1.56651e-05	FALSE	FALSE	EdgeMap only
Brain DLPFC	Bipolar	MDK	1.2816e-05	FALSE	FALSE	EdgeMap only
Brain DLPFC	Bipolar	NCAM1	9.49134e-07	TRUE	TRUE	MAGMA + L2G
Brain DLPFC	Bipolar	NLGN2	0.000738371	FALSE	FALSE	EdgeMap only
Brain DLPFC	Bipolar	NRXN2	3.36294e-09	TRUE	FALSE	MAGMA only
Brain DLPFC	Bipolar	NRXN3	5.20935e-05	FALSE	FALSE	EdgeMap only
Brain DLPFC	Bipolar	RIMS1	1.3808e-05	FALSE	FALSE	EdgeMap only
Brain DLPFC	Bipolar	RPSA	0.000674911	FALSE	FALSE	EdgeMap only
Brain DLPFC	Bipolar	RTN4	1.29421e-05	FALSE	FALSE	EdgeMap only
Brain DLPFC	Bipolar	SLC17A7	0.000466067	FALSE	FALSE	EdgeMap only
Brain DLPFC	Bipolar	SORL1	0.00116512	FALSE	FALSE	EdgeMap only
Heart	AD	APP	3.3475e-09	TRUE	TRUE	MAGMA + L2G
Heart	AD	ERBB2	0.000174772	FALSE	FALSE	EdgeMap only
Heart	AD	F8		FALSE	FALSE	EdgeMap only
Heart	AD	HLA-A	5.35731e-08	TRUE	FALSE	MAGMA only
Heart	AD	LRP1	0.000327404	FALSE	FALSE	EdgeMap only
Heart	CAD	CD63	0.000277227	FALSE	FALSE	EdgeMap only
Heart	CAD	CD81	0.00403974	FALSE	FALSE	EdgeMap only
Heart	CAD	FLT1	4.80168e-07	TRUE	TRUE	MAGMA + L2G
Heart	CAD	GPC3		FALSE	FALSE	EdgeMap only
Heart	CAD	TIMP1		FALSE	FALSE	EdgeMap only
Heart	CAD	VEGFD		FALSE	FALSE	EdgeMap only
Heart	DBP	F8		FALSE	FALSE	EdgeMap only
Heart	DBP	GPC3		FALSE	FALSE	EdgeMap only
Heart	DBP	LRP1	4.07245e-14	TRUE	FALSE	MAGMA only
Heart	SBP	DAG1	4.78558e-09	TRUE	FALSE	MAGMA only
Heart	SBP	EFNB1		FALSE	FALSE	EdgeMap only
Heart	SBP	ERBB2	0.000707436	FALSE	FALSE	EdgeMap only
Heart	SBP	FLT1	0.000772715	FALSE	FALSE	EdgeMap only
Heart	SBP	GPC3		FALSE	FALSE	EdgeMap only
Heart	SBP	LAMB2	4.78558e-09	TRUE	FALSE	MAGMA only
Heart	SBP	LRP1	3.03765e-05	FALSE	FALSE	EdgeMap only
Liver	CAD	F8		FALSE	FALSE	EdgeMap only
Liver	CAD	LRP1	2.64771e-06	FALSE	TRUE	L2G only
Liver	DBP	PIGA		FALSE	FALSE	EdgeMap only
Liver	DBP	PIGR	1.58264e-11	TRUE	FALSE	MAGMA only
Liver	DBP	RNF43		FALSE	FALSE	EdgeMap only
Liver	DBP	RSPO3	1.81402e-70	TRUE	TRUE	MAGMA + L2G
Liver	LDL	BGN		FALSE	FALSE	EdgeMap only
Liver	LDL	C3	0.0058298	FALSE	FALSE	EdgeMap only
Liver	LDL	C3AR1		FALSE	FALSE	EdgeMap only
Liver	LDL	CSF1	0	TRUE	FALSE	MAGMA only
Liver	LDL	CSF2RA		FALSE	FALSE	EdgeMap only
Liver	LDL	DAG1	8.65095e-15	TRUE	FALSE	MAGMA only
Liver	LDL	F9		FALSE	FALSE	EdgeMap only
Liver	LDL	ICAM1	0	TRUE	FALSE	MAGMA only
Liver	LDL	IGF2R	1.88593e-167	TRUE	TRUE	MAGMA + L2G
Liver	LDL	IL2RG		FALSE	FALSE	EdgeMap only
Liver	LDL	LAMB2	8.65095e-15	TRUE	FALSE	MAGMA only
Liver	LDL	LRP1	3.41073e-17	TRUE	FALSE	MAGMA only
Liver	LDL	MAGED1		FALSE	FALSE	EdgeMap only
Liver	LDL	NGF	7.51781e-06	FALSE	FALSE	EdgeMap only
Liver	LDL	PLG	1.88593e-167	TRUE	TRUE	MAGMA + L2G
Liver	LDL	RNF43		FALSE	FALSE	EdgeMap only
Liver	LDL	RSPO3	3.09625e-12	TRUE	TRUE	MAGMA + L2G
Liver	LDL	SDC1	1.0641e-28	TRUE	TRUE	MAGMA + L2G
Liver	LDL	TLR2	1.49761e-06	TRUE	FALSE	MAGMA only
Liver	LDL	TNXB	2.80091e-89	TRUE	FALSE	MAGMA only
Liver	SBP	BGN		FALSE	FALSE	EdgeMap only
Liver	SBP	C3	0.000931043	FALSE	FALSE	EdgeMap only
Liver	SBP	C3AR1		FALSE	FALSE	EdgeMap only
Liver	SBP	DAG1	4.78558e-09	TRUE	FALSE	MAGMA only
Liver	SBP	DLL4	2.21903e-12	TRUE	FALSE	MAGMA only
Liver	SBP	EFNB1		FALSE	FALSE	EdgeMap only
Liver	SBP	EPHB4	0.000387182	FALSE	FALSE	EdgeMap only
Liver	SBP	F8		FALSE	FALSE	EdgeMap only
Liver	SBP	F9		FALSE	FALSE	EdgeMap only
Liver	SBP	ICAM1	7.15742e-12	TRUE	FALSE	MAGMA only
Liver	SBP	IGF2R	3.6017e-10	TRUE	FALSE	MAGMA only
Liver	SBP	IL2RG		FALSE	FALSE	EdgeMap only
Liver	SBP	LAMB2	4.78558e-09	TRUE	FALSE	MAGMA only
Liver	SBP	LIFR	4.68708e-06	FALSE	FALSE	EdgeMap only
Liver	SBP	LRP1	3.03765e-05	FALSE	FALSE	EdgeMap only
Liver	SBP	LY96	6.27437e-06	FALSE	FALSE	EdgeMap only
Liver	SBP	MAGED1		FALSE	FALSE	EdgeMap only
Liver	SBP	NGF	3.32756e-10	TRUE	TRUE	MAGMA + L2G
Liver	SBP	NOTCH4	6.64001e-16	TRUE	FALSE	MAGMA only
Liver	SBP	PIGA		FALSE	FALSE	EdgeMap only
Liver	SBP	PIGR	2.79274e-05	FALSE	FALSE	EdgeMap only
Liver	SBP	PLG	2.80405e-05	FALSE	FALSE	EdgeMap only
Liver	SBP	PSEN1	2.50407e-10	TRUE	FALSE	MAGMA only
Liver	SBP	RNF43		FALSE	TRUE	L2G only
Liver	SBP	RSPO3	7.08305e-22	TRUE	TRUE	MAGMA + L2G
Liver	SBP	SLC6A8		FALSE	FALSE	EdgeMap only
Liver	TG	ASGR2	2.20806e-19	TRUE	TRUE	MAGMA + L2G
Liver	TG	DLL4	4.6927e-65	TRUE	FALSE	MAGMA only
Liver	TG	F8		FALSE	FALSE	EdgeMap only
Liver	TG	LDLR	2.38975e-16	TRUE	TRUE	MAGMA + L2G
Liver	TG	LRP1	5.11125e-52	TRUE	FALSE	MAGMA only
Liver	TG	NOTCH4	1.62732e-104	TRUE	FALSE	MAGMA only
Liver	UC	DAG1	2.49114e-21	TRUE	FALSE	MAGMA only
Liver	UC	F9		FALSE	FALSE	EdgeMap only
Liver	UC	LAMB2	2.49114e-21	TRUE	FALSE	MAGMA only
Liver	UC	LRP1	0.000311295	FALSE	FALSE	EdgeMap only
Liver	UC	MMP2	0.0010415	FALSE	FALSE	EdgeMap only
Liver	UC	PECAM1		FALSE	FALSE	EdgeMap only
Liver	UC	PIGA		FALSE	FALSE	EdgeMap only
Liver	UC	PIGR	1.38289e-23	TRUE	FALSE	MAGMA only

## Sheet: ST9_MaxVsP95
Tissue	Trait	Edge z (max)	Edge z (p95)	Edge Δz	Node z (max)	Node z (p95)	Node Δz	Edge sig (max)	Edge sig (p95)	Node sig (max)	Node sig (p95)
brain	ad	0.408	0.398	-0.009	0.805	0.901	0.096	FALSE	FALSE	FALSE	FALSE
brain	adhd	0.788	0.737	-0.051	6.166	6.432	0.266	FALSE	FALSE	TRUE	TRUE
brain	af	-1.707	-1.718	-0.011	0.929	0.935	0.006	FALSE	FALSE	FALSE	FALSE
brain	bipolar	2.376	2.326	-0.05	10.391	11.144	0.753	TRUE	TRUE	TRUE	TRUE
brain	bmi	2.101	2.073	-0.028	5.35	5.689	0.339	TRUE	TRUE	TRUE	TRUE
brain	cad	-1.036	-1.042	-0.007	2.226	2.142	-0.084	FALSE	FALSE	TRUE	TRUE
brain	crohns	-5.174	-5.163	0.011	0.528	0.512	-0.016	FALSE	FALSE	FALSE	FALSE
brain	dbp	-0.159	-0.161	-0.001	3.908	3.739	-0.169	FALSE	FALSE	TRUE	TRUE
brain	depression	1.265	1.226	-0.038	2.446	2.668	0.221	FALSE	FALSE	TRUE	TRUE
brain	heart_rate	0.483	0.461	-0.022	5.818	5.889	0.071	FALSE	FALSE	TRUE	TRUE
brain	height	-0.637	-0.623	0.014	-0.179	-0.23	-0.051	FALSE	FALSE	FALSE	FALSE
brain	ldl	-3.058	-3.008	0.05	-1.539	-1.591	-0.051	FALSE	FALSE	FALSE	FALSE
brain	sbp	0.309	0.281	-0.028	3.677	3.849	0.172	FALSE	FALSE	TRUE	TRUE
brain	scz	2.071	2.023	-0.048	11.595	12.402	0.807	TRUE	TRUE	TRUE	TRUE
brain	t2d	-0.344	-0.367	-0.023	1.523	1.578	0.055	FALSE	FALSE	FALSE	FALSE
brain	tg	0.886	0.885	-0.001	1.467	1.43	-0.037	FALSE	FALSE	FALSE	FALSE
brain	uc	-1.991	-1.982	0.008	-1.244	-1.211	0.033	FALSE	FALSE	FALSE	FALSE
gut	ad	1.558	1.563	0.005	5.968	5.932	-0.036	FALSE	FALSE	TRUE	TRUE
gut	adhd	-0.328	-0.333	-0.006	1.169	1.242	0.073	FALSE	FALSE	FALSE	FALSE
gut	af	0.835	0.849	0.014	4.112	4.098	-0.014	FALSE	FALSE	TRUE	TRUE
gut	bipolar	-0.223	-0.219	0.004	3.124	3.143	0.019	FALSE	FALSE	TRUE	TRUE
gut	bmi	-0.715	-0.713	0.002	2.852	2.901	0.049	FALSE	FALSE	TRUE	TRUE
gut	cad	1.569	1.574	0.005	6.149	6.251	0.103	FALSE	FALSE	TRUE	TRUE
gut	crohns	-0.411	-0.402	0.009	7.07	7.056	-0.014	FALSE	FALSE	TRUE	TRUE
gut	dbp	1.454	1.459	0.004	8.467	8.525	0.058	FALSE	FALSE	TRUE	TRUE
gut	depression	0.673	0.673	0	-1.049	-1.052	-0.003	FALSE	FALSE	FALSE	FALSE
gut	heart_rate	1.409	1.413	0.004	6.713	6.73	0.017	FALSE	FALSE	TRUE	TRUE
gut	height	1.12	1.114	-0.006	2.823	2.907	0.084	FALSE	FALSE	TRUE	TRUE
gut	ldl	1.769	1.772	0.003	4.015	4.077	0.062	TRUE	TRUE	TRUE	TRUE
gut	sbp	1.412	1.418	0.006	3.657	3.676	0.019	FALSE	FALSE	TRUE	TRUE
gut	scz	-2.89	-2.885	0.006	3.96	3.97	0.009	FALSE	FALSE	TRUE	TRUE
gut	t2d	1.039	1.04	0.001	2.781	2.791	0.01	FALSE	FALSE	TRUE	TRUE
gut	tg	1.6	1.604	0.004	4.647	4.699	0.052	FALSE	FALSE	TRUE	TRUE
gut	uc	2.331	2.337	0.005	8	7.917	-0.083	TRUE	TRUE	TRUE	TRUE
heart	ad	2.345	2.338	-0.006	3.014	3.063	0.049	TRUE	TRUE	TRUE	TRUE
heart	adhd	-1.227	-1.258	-0.031	1.974	2.174	0.2	FALSE	FALSE	TRUE	TRUE
heart	af	0.578	0.546	-0.031	6.99	7.057	0.067	FALSE	FALSE	TRUE	TRUE
heart	bipolar	1.33	1.314	-0.016	4.114	4.259	0.145	FALSE	FALSE	TRUE	TRUE
heart	bmi	0.682	0.664	-0.017	3.96	4.056	0.096	FALSE	FALSE	TRUE	TRUE
heart	cad	2.086	2.073	-0.012	5.871	5.982	0.11	TRUE	TRUE	TRUE	TRUE
heart	crohns	-0.768	-0.798	-0.03	4.705	4.767	0.061	FALSE	FALSE	TRUE	TRUE
heart	dbp	2.037	2.013	-0.025	9.221	9.309	0.089	TRUE	TRUE	TRUE	TRUE
heart	depression	-0.321	-0.329	-0.009	0.58	0.662	0.082	FALSE	FALSE	FALSE	FALSE
heart	heart_rate	1.296	1.273	-0.023	9.102	9.259	0.158	FALSE	FALSE	TRUE	TRUE
heart	height	0.048	0.039	-0.009	1.46	1.518	0.058	FALSE	FALSE	FALSE	FALSE
heart	ldl	1.305	1.293	-0.012	2.771	2.774	0.004	FALSE	FALSE	TRUE	TRUE
heart	sbp	3.299	3.301	0.003	3.211	3.204	-0.007	TRUE	TRUE	TRUE	TRUE
heart	scz	0.552	0.539	-0.014	6.869	7.067	0.198	FALSE	FALSE	TRUE	TRUE
heart	t2d	1.373	1.363	-0.01	1.385	1.445	0.06	FALSE	FALSE	FALSE	FALSE
heart	tg	1.547	1.543	-0.004	5.137	5.207	0.07	FALSE	FALSE	TRUE	TRUE
heart	uc	0.468	0.45	-0.019	2.674	2.718	0.043	FALSE	FALSE	TRUE	TRUE
hippo	ad	0.313	0.284	-0.029	0.301	0.55	0.249	FALSE	FALSE	FALSE	FALSE
hippo	adhd	-1.889	-2.031	-0.142	7.299	7.759	0.46	FALSE	FALSE	TRUE	TRUE
hippo	af	-1.794	-1.825	-0.031	0.918	0.975	0.057	FALSE	FALSE	FALSE	FALSE
hippo	bipolar	1.784	1.663	-0.121	8.303	9.39	1.087	TRUE	TRUE	TRUE	TRUE
hippo	bmi	2.331	2.25	-0.081	7.273	7.9	0.628	TRUE	TRUE	TRUE	TRUE
hippo	cad	-1.717	-1.717	0	1.851	1.748	-0.103	FALSE	FALSE	TRUE	TRUE
hippo	crohns	-3.416	-3.388	0.028	-0.043	-0.116	-0.073	FALSE	FALSE	FALSE	FALSE
hippo	dbp	-0.465	-0.479	-0.014	3.508	3.312	-0.196	FALSE	FALSE	TRUE	TRUE
hippo	depression	0.935	0.843	-0.092	3.913	4.251	0.338	FALSE	FALSE	TRUE	TRUE
hippo	heart_rate	1.026	0.993	-0.033	5.08	5.231	0.151	FALSE	FALSE	TRUE	TRUE
hippo	height	-0.215	-0.191	0.024	-0.652	-0.742	-0.09	FALSE	FALSE	FALSE	FALSE
hippo	ldl	-0.854	-0.794	0.06	-1.649	-1.73	-0.081	FALSE	FALSE	FALSE	FALSE
hippo	sbp	-0.478	-0.647	-0.169	3.65	3.93	0.28	FALSE	FALSE	TRUE	TRUE
hippo	scz	1.473	1.353	-0.12	13.794	14.869	1.075	FALSE	FALSE	TRUE	TRUE
hippo	t2d	-0.793	-0.834	-0.041	0.89	0.972	0.082	FALSE	FALSE	FALSE	FALSE
hippo	tg	0.487	0.477	-0.01	1.436	1.432	-0.004	FALSE	FALSE	FALSE	FALSE
hippo	uc	-2.684	-2.641	0.042	-1.502	-1.583	-0.081	FALSE	FALSE	FALSE	FALSE
liver	ad	1.34	1.346	0.006	4.203	4.177	-0.026	FALSE	FALSE	TRUE	TRUE
liver	adhd	-3.259	-3.251	0.008	2.82	2.782	-0.038	FALSE	FALSE	TRUE	TRUE
liver	af	0.194	0.214	0.02	5.008	4.9	-0.108	FALSE	FALSE	TRUE	TRUE
liver	bipolar	-1.986	-1.965	0.021	3.686	3.619	-0.067	FALSE	FALSE	TRUE	TRUE
liver	bmi	-0.28	-0.267	0.013	3.211	3.199	-0.011	FALSE	FALSE	TRUE	TRUE
liver	cad	1.965	1.972	0.007	7.639	7.564	-0.075	TRUE	TRUE	TRUE	TRUE
liver	crohns	0.025	0.041	0.016	7.052	6.947	-0.105	FALSE	FALSE	TRUE	TRUE
liver	dbp	1.807	1.816	0.009	8.885	8.846	-0.039	TRUE	TRUE	TRUE	TRUE
liver	depression	-1.606	-1.612	-0.005	0.527	0.568	0.041	FALSE	FALSE	FALSE	FALSE
liver	heart_rate	1.107	1.115	0.008	6.158	6.079	-0.079	FALSE	FALSE	TRUE	TRUE
liver	height	-1.616	-1.6	0.017	2.304	2.374	0.07	FALSE	FALSE	TRUE	TRUE
liver	ldl	2.042	2.047	0.005	5.177	5.261	0.084	TRUE	TRUE	TRUE	TRUE
liver	sbp	1.975	1.987	0.012	3.421	3.41	-0.011	TRUE	TRUE	TRUE	TRUE
liver	scz	-3.274	-3.258	0.015	3.71	3.685	-0.025	FALSE	FALSE	TRUE	TRUE
liver	t2d	0.342	0.362	0.021	2.228	2.189	-0.039	FALSE	FALSE	TRUE	TRUE
liver	tg	2.079	2.082	0.003	4.88	4.876	-0.004	TRUE	TRUE	TRUE	TRUE
liver	uc	1.293	1.298	0.005	6.423	6.413	-0.011	FALSE	FALSE	TRUE	TRUE
