# Supplementary material for: Intercellular communication is a heritable dimension of human tissue architecture
Source: bioRxiv. 2026 Jun 4:2026.03.29.715138. Originally published 2026 Mar 31. Preprint. [Version 2] doi: 10.64898/2026.03.29.715138 (PMC13060366; doi:10.64898/2026.03.29.715138)
Supplement: Supplement 2 [file media-2.xlsx]

## Sheet: Per-section
Section	Tissue	Trait	Node z	Edge z	Edge P	Significant (P<0.05)	N genes	N LR pairs
dlpfc_151507	Brain DLPFC	BMI	5.35	2.101	0.0178233	TRUE	15818	346
dlpfc_151508	Brain DLPFC	BMI	6.114	1.877	0.030279	TRUE	15353	273
dlpfc_151509	Brain DLPFC	BMI	5.378	2.304	0.0106103	TRUE	16033	375
dlpfc_151510	Brain DLPFC	BMI	5.679	1.989	0.0233241	TRUE	15820	352
dlpfc_151669	Brain DLPFC	BMI	6.492	2.332	0.00985344	TRUE	15971	470
dlpfc_151670	Brain DLPFC	BMI	6.258	2.349	0.00941777	TRUE	15701	431
dlpfc_151671	Brain DLPFC	BMI	6.213	2.668	0.00381652	TRUE	16355	497
dlpfc_151672	Brain DLPFC	BMI	6.277	2.342	0.00958256	TRUE	16058	442
dlpfc_151673	Brain DLPFC	BMI	5.935	2.546	0.00545103	TRUE	16578	668
dlpfc_151674	Brain DLPFC	BMI	5.448	2.563	0.00518181	TRUE	17332	942
dlpfc_151675	Brain DLPFC	BMI	5.166	2.474	0.00667748	TRUE	16062	568
dlpfc_151676	Brain DLPFC	BMI	4.863	2.445	0.00723665	TRUE	16097	590
dlpfc_151507	Brain DLPFC	Bipolar	10.391	2.376	0.0087518	TRUE	15818	346
dlpfc_151508	Brain DLPFC	Bipolar	11.282	2.51	0.00604404	TRUE	15353	273
dlpfc_151509	Brain DLPFC	Bipolar	10.191	2.023	0.0215383	TRUE	16033	375
dlpfc_151510	Brain DLPFC	Bipolar	9.461	2.304	0.0105998	TRUE	15820	352
dlpfc_151669	Brain DLPFC	Bipolar	8.952	1.767	0.0386377	TRUE	15971	470
dlpfc_151670	Brain DLPFC	Bipolar	10.364	1.839	0.0329354	TRUE	15701	431
dlpfc_151671	Brain DLPFC	Bipolar	9.656	1.845	0.0325328	TRUE	16355	497
dlpfc_151672	Brain DLPFC	Bipolar	9.554	1.905	0.0283623	TRUE	16058	442
dlpfc_151673	Brain DLPFC	Bipolar	10.118	1.353	0.0879977	FALSE	16578	668
dlpfc_151674	Brain DLPFC	Bipolar	8.377	1.38	0.0837446	FALSE	17332	942
dlpfc_151675	Brain DLPFC	Bipolar	9.859	1.771	0.0383173	TRUE	16062	568
dlpfc_151676	Brain DLPFC	Bipolar	9.704	1.629	0.0516456	FALSE	16097	590
dlpfc_151507	Brain DLPFC	SCZ	11.595	2.071	0.0191769	TRUE	15818	346
dlpfc_151508	Brain DLPFC	SCZ	12.838	1.812	0.0350176	TRUE	15353	273
dlpfc_151509	Brain DLPFC	SCZ	12.228	1.515	0.0649081	FALSE	16033	375
dlpfc_151510	Brain DLPFC	SCZ	11.808	1.873	0.0305083	TRUE	15820	352
dlpfc_151669	Brain DLPFC	SCZ	12.038	1.274	0.101368	FALSE	15971	470
dlpfc_151670	Brain DLPFC	SCZ	13.324	1.35	0.0884597	FALSE	15701	431
dlpfc_151671	Brain DLPFC	SCZ	12.617	1.328	0.0920794	FALSE	16355	497
dlpfc_151672	Brain DLPFC	SCZ	12.64	1.367	0.0857464	FALSE	16058	442
dlpfc_151673	Brain DLPFC	SCZ	12.597	0.951	0.170746	FALSE	16578	668
dlpfc_151674	Brain DLPFC	SCZ	12.43	0.52	0.301545	FALSE	17332	942
dlpfc_151675	Brain DLPFC	SCZ	12.516	1.262	0.103556	FALSE	16062	568
dlpfc_151676	Brain DLPFC	SCZ	12.638	1.176	0.11977	FALSE	16097	590
gut_B10	Gut	LDL	4.237	1.329	0.0918508	FALSE	11884	219
gut_B4	Gut	LDL	4.015	1.769	0.0384514	TRUE	12539	231
gut_B8	Gut	LDL	2.274	1.003	0.157965	FALSE	14884	655
gut_C5	Gut	LDL	1.959	1.272	0.101712	FALSE	15452	917
gut_B10	Gut	UC	7.621	1.934	0.0265305	TRUE	11884	219
gut_B4	Gut	UC	8	2.331	0.00986682	TRUE	12539	231
gut_B8	Gut	UC	6.293	2	0.0227454	TRUE	14884	655
gut_C5	Gut	UC	6.604	1.325	0.0925912	FALSE	15452	917
heart_10x_demo	Heart	CAD	5.871	2.086	0.0185113	TRUE	15217	479
heart_kuppe_P1	Heart	CAD	4.5	2.847	0.00220927	TRUE	15730	713
heart_kuppe_P17	Heart	CAD	5.977	2.625	0.00433442	TRUE	13144	558
heart_kuppe_P7	Heart	CAD	6.218	2.715	0.00331603	TRUE	14492	704
heart_kuppe_P8	Heart	CAD	5.855	2.526	0.00576446	TRUE	13720	674
heart_10x_demo	Heart	DBP	9.221	2.037	0.0208023	TRUE	15217	479
heart_kuppe_P1	Heart	DBP	6.969	2.6	0.0046567	TRUE	15730	713
heart_kuppe_P17	Heart	DBP	9.696	1.723	0.042403	TRUE	13144	558
heart_kuppe_P7	Heart	DBP	9.222	2.315	0.0102936	TRUE	14492	704
heart_kuppe_P8	Heart	DBP	8.904	1.514	0.0649887	FALSE	13720	674
heart_10x_demo	Heart	SBP	3.211	3.299	0.000485956	TRUE	15217	479
heart_kuppe_P1	Heart	SBP	3.757	1.912	0.0279124	TRUE	15730	713
heart_kuppe_P17	Heart	SBP	3.333	3.328	0.000436691	TRUE	13144	558
heart_kuppe_P7	Heart	SBP	3.232	2.706	0.00340596	TRUE	14492	704
heart_kuppe_P8	Heart	SBP	3.12	3.392	0.000346614	TRUE	13720	674
liver_JBO001	Liver	CAD	7.639	1.965	0.0247271	TRUE	13538	779
liver_JBO002	Liver	CAD	7.97	1.95	0.0255612	TRUE	13530	730
liver_JBO003	Liver	CAD	7.384	2.004	0.0225084	TRUE	13299	716
liver_JBO004	Liver	CAD	6.614	2.038	0.0207663	TRUE	14006	748
liver_JBO001	Liver	DBP	8.885	1.807	0.0353921	TRUE	13538	779
liver_JBO002	Liver	DBP	8.674	1.641	0.0504428	FALSE	13530	730
liver_JBO003	Liver	DBP	9.071	1.012	0.155762	FALSE	13299	716
liver_JBO004	Liver	DBP	8.168	1.334	0.0911674	FALSE	14006	748
liver_JBO001	Liver	LDL	5.177	2.042	0.0205644	TRUE	13538	779
liver_JBO002	Liver	LDL	5.821	2.094	0.0181474	TRUE	13530	730
liver_JBO003	Liver	LDL	5.516	2.053	0.020023	TRUE	13299	716
liver_JBO004	Liver	LDL	5.395	2.106	0.0175964	TRUE	14006	748
liver_JBO001	Liver	SBP	3.421	1.975	0.0241511	TRUE	13538	779
liver_JBO002	Liver	SBP	3.376	2.382	0.00860534	TRUE	13530	730
liver_JBO003	Liver	SBP	3.366	0.841	0.200042	FALSE	13299	716
liver_JBO004	Liver	SBP	3.411	1.295	0.0977379	FALSE	14006	748
liver_JBO001	Liver	TG	4.88	2.079	0.0188096	TRUE	13538	779
liver_JBO002	Liver	TG	5.109	2.096	0.0180506	TRUE	13530	730
liver_JBO003	Liver	TG	5.049	2.137	0.0163056	TRUE	13299	716
liver_JBO004	Liver	TG	4.75	2.028	0.0212981	TRUE	14006	748

## Sheet: Meta-analysis
Tissue	Trait	N sections	N significant	Fraction significant	Meta z (Stouffer)	Meta P	I²	Mean node z
Brain DLPFC	BMI	12	12	1	8.08	3.23224e-16	0	5.764
Brain DLPFC	Bipolar	12	9	0.75	6.554	2.80843e-11	0	9.826
Heart	SBP	5	5	1	6.546	2.95313e-11	0	3.33
Heart	CAD	5	5	1	5.723	5.21936e-09	0	5.684
Brain DLPFC	SCZ	12	3	0.25	4.763	9.53857e-07	0	12.439
Heart	DBP	5	4	0.8	4.558	2.58817e-06	0	8.802
Liver	TG	4	4	1	4.17	1.5255e-05	0	4.947
Liver	LDL	4	4	1	4.148	1.67973e-05	0	5.478
Liver	CAD	4	4	1	3.979	3.4619e-05	0	7.402
Gut	UC	4	3	0.75	3.795	7.36952e-05	0	7.13
Liver	SBP	4	2	0.5	3.246	0.000584273	0	3.393
Liver	DBP	4	1	0.25	2.897	0.00188656	0	8.7
Gut	LDL	4	1	0.25	2.687	0.00360968	0	3.121
