# Supplementary material for: Intercellular communication is a heritable dimension of human tissue architecture
Source: bioRxiv. 2026 Jun 4:2026.03.29.715138. Originally published 2026 Mar 31. Preprint. [Version 2] doi: 10.64898/2026.03.29.715138 (PMC13060366; doi:10.64898/2026.03.29.715138)
Supplement: Supplement 3 [file media-3.xlsx]

## Sheet: Sheet1
Tissue	Trait	N spatial domains	Edge z (baseline)	Edge P (baseline)	Edge z (+ domain control)	Edge P (+ domain control)	Node z (baseline)	Node z (+ domain control)	Edge z change (%)	Survives control
Brain DLPFC	Bipolar	8	2.376	0.0087518	2.199	0.0139483	10.391	0.714	-7.5	TRUE
Gut	UC	10	2.331	0.00986682	2.22	0.0132088	8	1.535	-4.8	TRUE
Hippocampus	BMI	10	2.331	0.00988763	1.981	0.0237873	7.273	2.818	-15	TRUE
Brain DLPFC	BMI	8	2.101	0.0178233	1.986	0.0235018	5.35	0.489	-5.5	TRUE
Liver	TG	10	2.079	0.0188096	2.122	0.0169172	4.88	2.83	2.1	TRUE
Brain DLPFC	SCZ	8	2.071	0.0191769	1.89	0.0294083	11.595	1.259	-8.8	TRUE
Liver	LDL	10	2.042	0.0205644	2.087	0.0184308	5.177	0.527	2.2	TRUE
Liver	SBP	10	1.975	0.0241511	2.052	0.0200784	3.421	2.164	3.9	TRUE
Liver	CAD	10	1.965	0.0247271	1.98	0.0238274	7.639	0.969	0.8	TRUE
Liver	DBP	10	1.807	0.0353921	1.747	0.0402959	8.885	1.74	-3.3	TRUE
Hippocampus	Bipolar	10	1.784	0.0372469	1.329	0.0919251	8.303	1.736	-25.5	FALSE
Gut	LDL	10	1.769	0.0384514	1.67	0.0474814	4.015	1.655	-5.6	TRUE
