# Supplementary material for: Intercellular communication is a heritable dimension of human tissue architecture
Source: bioRxiv. 2026 Jun 4:2026.03.29.715138. Originally published 2026 Mar 31. Preprint. [Version 2] doi: 10.64898/2026.03.29.715138 (PMC13060366; doi:10.64898/2026.03.29.715138)
Supplement: Supplement 4 [file media-4.xlsx]

## Sheet: Sheet1
Tissue	Scenario	N replicates	True τ_node	True τ_edge	Node rejection rate	Edge rejection rate	Node mean z	Edge mean z	Node KS P	Edge KS P
Heart	Null	500	0	0	0.052	0.05	0.081	-0.092	0.0609	0.3496
Heart	Node Only	500	5e-09	0	1	0.052	19.484	-0.092	0	0.4302
Heart	Edge Only	500	0	5e-09	0.052	1	0.081	13.585	0.0434	0
Heart	Mixed	500	5e-09	5e-09	1	1	19.453	12.626	0	0
Brain DLPFC	Null	500	0	0	0.062	0.044	0.078	-0.002	0.065	0.1638
Brain DLPFC	Node Only	500	5e-09	0	1	0.042	16.372	-0.002	0	0.1619
Brain DLPFC	Edge Only	500	0	5e-09	0.06	1	0.078	17.66	0.093	0
Brain DLPFC	Mixed	500	5e-09	5e-09	1	1	16.342	16.362	0	0
Gut	Null	500	0	0	0.054	0.06	0.043	-0.114	0.5666	0.0676
Gut	Node Only	500	5e-09	0	1	0.06	20.254	-0.115	0	0.0536
Gut	Edge Only	500	0	5e-09	0.054	1	0.043	5.164	0.5024	0
Gut	Mixed	500	5e-09	5e-09	1	0.998	20.243	4.802	0	0
